# Supplementary material for: Interferon Regulatory Factor 8 Regulates Pathways for Antigen Presentation in Myeloid Cells and during Tuberculosis
Source: PLoS Genet. 2011 Jun 23;7(6):e1002097. doi: 10.1371/journal.pgen.1002097 (PMC3121741; doi:10.1371/journal.pgen.1002097)
Supplement: Table S1 — Genes differentially regulated at basal level in wt versus IRF8 mutant macrophages (pairwise analysis). (XLS) [file pgen.1002097.s003.xls]

## Sheet: F2_IRF8ctrl(WTvsMutant)pairwise
Table S1. Genes differentially regulated at basal level in wt vs. Irf8 mutant macrophages (pairwise analysis).
Gene Expression Ratios
Ctrl (mutant/wt)	Direction	Gene ID	Gene Name	Illumina ID	LocusLink	Chr.
Genes more highly expressed in mutant Irf8 mice
15.70	Up	-	9626958_317	ILMN_2473811	-	-
15.23	Up	-	melanoma antigen	ILMN_1230488	17276	-
15.05	Up	-	9626100_224	ILMN_1245887	-	-
12.66	Up	-	9626100_15	ILMN_1221149	-	-
10.10	Up	-	melanoma antigen	ILMN_1251419	17276	-
7.04	Up	Mgst2	CDNA clone IMAGE:9054092	ILMN_2613832	211666	3
4.20	Up	Cldn11	Claudin 11, mRNA (cDNA clone MGC:14055 IMAGE:4190031)	ILMN_1246139	18417	3
3.55	Up	-	9629514_325	ILMN_2420341	-	-
2.77	Up	Abca9	ATP-binding cassette, sub-family A (ABC1), member 9 (Abca9), mRNA	ILMN_1253984	217262	11
2.74	Up	Gngt2	Guanine nucleotide binding protein (G protein), gamma transducing activity polypeptide 2 (Gngt2), transcript variant 1, mRNA	ILMN_1246056	14710	11
2.69	Up	Efcab4a	EF-hand calcium binding domain 4A, mRNA (cDNA clone IMAGE:4910287)	ILMN_2913222	213573	7
2.59	Up	Arv1	ARV1 homolog (yeast) (Arv1), mRNA	ILMN_2836173	68865	8
2.58	Up	Ctsk	Cathepsin K (Ctsk), mRNA	ILMN_2711163	13038	3
2.54	Up	Abi3	ABI gene family, member 3 (Abi3), mRNA	ILMN_1223041	66610	11
2.54	Up	Slc6a12	Solute carrier family 6 (neurotransmitter transporter, betaine/GABA), member 12 (Slc6a12), mRNA	ILMN_1256644	14411	6
2.53	Up	-	BC026645	ILMN_2720663	-	-
2.52	Up	Dmkn	Dermokine (Dmkn), transcript variant 1, mRNA	ILMN_1229763	73712	7
2.46	Up	Rhoj	Small GTPase RhoT	ILMN_2653567	80837	12
2.40	Up	Zfp276	Zinc finger protein (C2H2 type) 276 (Zfp276), mRNA	ILMN_1222031	57247	8
2.40	Up	-	RIKEN cDNA B230312C02 gene	ILMN_1236176	320485	-
2.37	Up	Apoc2	Apolipoprotein C-II, mRNA (cDNA clone MGC:18425 IMAGE:4195301)	ILMN_2647820	11813	7
2.33	Up	Dmkn	Dermokine (Dmkn), transcript variant 1, mRNA	ILMN_3105563	73712	7
2.32	Up	-	predicted gene, EG630499 (EG630499), mRNA.	ILMN_2810539	-	-
2.31	Up	Gspt2	G1 to S phase transition 2 (Gspt2), mRNA	ILMN_2671253	14853	X
2.30	Up	Pilra	Paired immunoglobin-like type 2 receptor alpha (Pilra), mRNA	ILMN_2479717	231805	5
2.28	Up	Mtus1	Mitochondrial tumor suppressor 1, mRNA (cDNA clone IMAGE:4206405)	ILMN_3142257	102103	8
2.25	Up	F10	Coagulation factor X, mRNA (cDNA clone MGC:6641 IMAGE:3495496)	ILMN_2688912	14058	8
2.24	Up	Fcgrt	Fc receptor, IgG, alpha chain transporter, mRNA (cDNA clone MGC:6014 IMAGE:3485649)	ILMN_2917497	14132	7
2.24	Up	Sirpb1	Signal-regulatory protein beta 1 (Sirpb1), transcript variant 3, mRNA	ILMN_3154691	320832	3
2.23	Up	Slfn1	Schlafen 1 (Slfn1), mRNA	ILMN_2663930	20555	11
2.22	Up	Tal2	T-cell acute lymphocytic leukemia 2 (Tal2), mRNA	ILMN_2696903	21350	4
2.22	Up	-	RIKEN cDNA 1700054N08 gene	ILMN_1219407	73420	-
2.21	Up	Tcea3	Transcription elongation factor A (SII), 3, mRNA (cDNA clone MGC:18902 IMAGE:4240584)	ILMN_2776283	21401	4
2.21	Up	-	C-type lectin domain family 4, member a1	ILMN_1230708	269799	-
2.19	Up	Gngt2	Guanine nucleotide binding protein (G protein), gamma transducing activity polypeptide 2 (Gngt2), transcript variant 1, mRNA	ILMN_3154581	14710	11
2.19	Up	Slc46a3	Solute carrier family 46, member 3 (Slc46a3), mRNA	ILMN_2627733	71706	5
2.17	Up	Serpinb6b	NK13 (Serpinb6b)	ILMN_2611755	20708	13
2.16	Up	Cx3cr1	Chemokine (C-X3-C) receptor 1, mRNA (cDNA clone MGC:13785 IMAGE:4017224)	ILMN_2625125	13051	9
2.15	Up	Large	Like-glycosyltransferase (Large), mRNA	ILMN_1249514	16795	8
2.15	Up	Pygl	Liver glycogen phosphorylase (Pygl), mRNA	ILMN_2859847	110095	12
2.15	Up	-	N-myc downstream regulated gene 1	ILMN_1250195	17988	-
2.14	Up	Vegfa	Vascular endothelial growth factor A, mRNA (cDNA clone IMAGE:4212199)	ILMN_2484527	22339	17
2.14	Up	C130050O18Rik	RIKEN cDNA C130050O18 gene, mRNA (cDNA clone MGC:117558 IMAGE:30843170)	ILMN_2676524	319772	5
2.13	Up	Lpcat2	Lysophosphatidylcholine acyltransferase 2, mRNA (cDNA clone MGC:178362 IMAGE:9053354)	ILMN_2627920	270084	8
2.13	Up	Ndst1	N-deacetylase/N-sulfotransferase (heparan glucosaminyl) 1, mRNA (cDNA clone IMAGE:4461183)	ILMN_2430579	15531	18
2.13	Up	A630033E08Rik	RIKEN cDNA A630033E08 gene (A630033E08Rik), transcript variant 1, mRNA	ILMN_1234412	240041	17
2.12	Up	Ndrg1	CDNA fis, clone TRACH2001968,highly similar to NDRG1 PROTEIN	ILMN_2646166	17988	15
2.12	Up	Ptgs1	Prostaglandin-endoperoxide synthase 1, mRNA (cDNA clone MGC:28109 IMAGE:3968136)	ILMN_1224866	19224	2
2.11	Up	Enpp5	Ectonucleotide pyrophosphatase/phosphodiesterase 5 (Enpp5), mRNA	ILMN_1217118	83965	17
2.09	Up	Ndst1	N-deacetylase/N-sulfotransferase (heparan glucosaminyl) 1, mRNA (cDNA clone IMAGE:4461183)	ILMN_2832641	15531	18
2.07	Up	Fcgrt	Fc receptor, IgG, alpha chain transporter, mRNA (cDNA clone MGC:6014 IMAGE:3485649)	ILMN_1221819	14132	7
2.06	Up	Pygl	Liver glycogen phosphorylase (Pygl), mRNA	ILMN_2615015	110095	12
2.06	Up	Pilrb1	Paired immunoglobin-like type 2 receptor beta 1 (Pilrb1), mRNA	ILMN_1259100	170741	5
2.04	Up	-	F730011J02	ILMN_1221016	232336	-
2.04	Up	Egln3	EGL nine homolog 3 (C. elegans), mRNA (cDNA clone MGC:36685 IMAGE:5371854)	ILMN_2605819	112407	12
2.04	Up	Ndst1	N-deacetylase/N-sulfotransferase (heparan glucosaminyl) 1, mRNA (cDNA clone IMAGE:4461183)	ILMN_1221634	15531	18
2.02	Up	Kctd12b	Potassium channel tetramerisation domain containing 12b, mRNA (cDNA clone MGC:69858 IMAGE:6821736)	ILMN_2945560	207474	X
1.99	Up	F7	Coagulation factor VII (F7), mRNA	ILMN_2708871	14068	8
1.98	Up	-	signal-induced proliferation-associated 1 like 2	ILMN_2766592	244668	-
1.97	Up	-	RIKEN cDNA 1810033B17 gene	ILMN_2712151	69189	-
1.97	Up	Ppp1r9a	Protein phosphatase 1, regulatory (inhibitor) subunit 9A, mRNA (cDNA clone IMAGE:3481819)	ILMN_2632092	243725	6
1.96	Up	Fam132a	Family with sequence similarity 132, member A, mRNA (cDNA clone MGC:25716 IMAGE:3966551)	ILMN_2645295	67389	4
1.96	Up	Sash3	SAM and SH3 domain containing 3 (Sash3), mRNA	ILMN_2933887	74131	X
1.95	Up	Ptgs1	Prostaglandin-endoperoxide synthase 1, mRNA (cDNA clone MGC:28109 IMAGE:3968136)	ILMN_1239239	19224	2
1.94	Up	Nup133	Nucleoporin 133, mRNA (cDNA clone MGC:38205 IMAGE:5323157)	ILMN_2981689	234865	8
1.94	Up	Tmem178	Transmembrane protein 178 (Tmem178), mRNA	ILMN_2650475	68027	17
1.94	Up	Apoe	Apolipoprotein E, mRNA (cDNA clone MGC:36251 IMAGE:5136415)	ILMN_1216042	11816	7
1.93	Up	-	BC032967	ILMN_2457571	-	-
1.92	Up	Cd97	CD97 antigen, mRNA (cDNA clone MGC:5704 IMAGE:3499451)	ILMN_2694175	26364	8
1.91	Up	Pde1b	Phosphodiesterase 1B, Ca2+-calmodulin dependent (Pde1b), mRNA	ILMN_1224034	18574	15
1.91	Up	-	preproenkephalin	ILMN_2719921	18619	-
1.91	Up	H2-Q7	Histocompatibility 2, Q region locus 7 (H2-Q7), mRNA	ILMN_2924419	15018	17
1.91	Up	Spry3	Sprouty homolog 3 (Drosophila), mRNA (cDNA clone MGC:163766 IMAGE:40130412)	ILMN_2869082	236576	X
1.91	Up	Aldoc	Aldolase C, fructose-bisphosphate, mRNA (cDNA clone MGC:6732 IMAGE:3589205)	ILMN_3160137	11676	11
1.91	Up	Slc6a13	Solute carrier family 6 (neurotransmitter transporter, GABA), member 13 (Slc6a13), mRNA	ILMN_1212645	14412	6
1.90	Up	-	NUAK family, SNF1-like kinase, 1	ILMN_1227458	77976	-
1.90	Up	Col4a5	Procollagen, type IV, alpha 5, mRNA (cDNA clone IMAGE:3710569)	ILMN_2734755	12830	X
1.89	Up	Cd97	CD97 antigen, mRNA (cDNA clone MGC:5704 IMAGE:3499451)	ILMN_2694170	26364	8
1.88	Up	Gpc1	Glypican 1 (Gpc1), mRNA	ILMN_2635784	14733	1
1.87	Up	Mgl2	Macrophage galactose-type C-type lectin 2 (Mgl2)	ILMN_2707319	216864	11
1.87	Up	-	RIKEN cDNA 2400009B08 gene	ILMN_2761585	68234	-
1.86	Up	Gabarapl2	Gamma-aminobutyric acid (GABA-A) receptor-associated protein-like 2, mRNA (cDNA clone MGC:25802 IMAGE:4036425)	ILMN_1219431	93739	8
1.86	Up	Col4a5	Procollagen, type IV, alpha 5, mRNA (cDNA clone IMAGE:3710569)	ILMN_2437848	12830	X
1.86	Up	1200002N14Rik	RIKEN cDNA 1200002N14 gene (1200002N14Rik), mRNA	ILMN_1219820	71712	10
1.86	Up	Pde1b	Phosphodiesterase 1B, Ca2+-calmodulin dependent (Pde1b), mRNA	ILMN_2730293	18574	15
1.86	Up	-	Wilms tumour 1-associating protein	ILMN_2460102	60532	-
1.85	Up	Ypel3	Yippee-like 3 (Drosophila) (Ypel3), mRNA	ILMN_3132898	66090	7
1.85	Up	Igfbp4	Insulin-like growth factor binding protein 4, mRNA (cDNA clone MGC:29917 IMAGE:5123738)	ILMN_2694955	16010	11
1.84	Up	Sort1	Sortilin 1, mRNA (cDNA clone IMAGE:4920258)	ILMN_3005873	20661	3
1.84	Up	Prdx2	Peroxiredoxin 2, mRNA (cDNA clone MGC:5935 IMAGE:3485635)	ILMN_2638354	21672	8
1.84	Up	-	9626100_224_rc	ILMN_1244441	-	-
1.82	Up	Clec2i	C-lectin related CLRG	ILMN_1252488	93675	6
1.81	Up	-	potassium channel tetramerisation domain containing 17	ILMN_2616989	72844	-
1.81	Up	Jak3	Janus kinase 3 (Jak3), mRNA	ILMN_1249776	16453	8
1.81	Up	Bcl2l11	BCL2-like 11 (apoptosis facilitator), mRNA (cDNA clone MGC:28730 IMAGE:4459720)	ILMN_3157568	12125	2
1.80	Up	H2-T22	Histocompatibility 2, T region locus 10, mRNA (cDNA clone MGC:25390 IMAGE:4165944)	ILMN_2894678	15039	17
1.80	Up	Cd28	CD28 antigen (Cd28), mRNA	ILMN_2591361	12487	1
1.80	Up	Ltbp3	Latent transforming growth factor beta binding protein 3 (Ltbp3), mRNA	ILMN_2776619	16998	19
1.79	Up	Msh5	MutS homolog 5 (Msh5)	ILMN_1241923	17687	17
1.79	Up	Bace1	Beta-site APP cleaving enzyme (Bace)	ILMN_1217842	23821	9
1.79	Up	Centb1	Centaurin, beta 1 (Centb1), mRNA	ILMN_2642969	216859	11
1.79	Up	-	collagen, type XX, alpha 1	ILMN_1259632	73368	-
1.78	Up	-	Purkinje cell protein 4-like 1	ILMN_1254622	66425	-
1.78	Up	Fgd2	FYVE, RhoGEF and PH domain containing 2, mRNA (cDNA clone MGC:30923 IMAGE:4016697)	ILMN_2737903	26382	17
1.78	Up	F5	Coagulation factor V (F5), mRNA	ILMN_1248713	14067	1
1.78	Up	-	2510022D24Rik	ILMN_2431257	-	-
1.77	Up	Rras	Harvey rat sarcoma oncogene, subgroup R, mRNA (cDNA clone MGC:6162 IMAGE:3483313)	ILMN_2658804	20130	7
1.77	Up	-	6430511F03	ILMN_2420209	-	-
1.75	Up	Cd97	CD97 antigen, mRNA (cDNA clone MGC:5704 IMAGE:3499451)	ILMN_2814168	26364	8
1.75	Up	Sort1	Sortilin 1, mRNA (cDNA clone IMAGE:4920258)	ILMN_1219717	20661	3
1.74	Up	Neurl3	Neuralized homolog 3 homolog (Drosophila) (Neurl3), mRNA	ILMN_2769971	214854	1
1.73	Up	Iqgap2	IQ motif containing GTPase activating protein 2, mRNA (cDNA clone MGC:183869 IMAGE:9087869)	ILMN_2908846	544963	13
1.73	Up	Igfbp4	Insulin-like growth factor binding protein 4, mRNA (cDNA clone MGC:29917 IMAGE:5123738)	ILMN_1258988	16010	11
1.73	Up	Bst1	Bone marrow stromal cell antigen 1, mRNA (cDNA clone IMAGE:5356458)	ILMN_2648346	12182	5
1.73	Up	Gadd45b	Growth arrest and DNA-damage-inducible 45 beta, mRNA (cDNA clone MGC:36156 IMAGE:5355150)	ILMN_2900653	17873	10
1.73	Up	Trem3	Triggering receptor expressed on myeloid cells 3 (Trem3), mRNA	ILMN_2915303	58218	17
1.73	Up	Tgfbi	Transforming growth factor, beta induced (Tgfbi), mRNA	ILMN_2727663	21810	13
1.72	Up	Pilra	Paired immunoglobin-like type 2 receptor alpha (Pilra), mRNA	ILMN_2910768	231805	5
1.72	Up	Flt1	FMS-like tyrosine kinase 1, mRNA (cDNA clone MGC:36074 IMAGE:5368921)	ILMN_1227926	14254	5
1.72	Up	Prdx2	Peroxiredoxin 2, mRNA (cDNA clone MGC:5935 IMAGE:3485635)	ILMN_1242829	21672	8
1.71	Up	Ctsg	Cathepsin G (Ctsg), mRNA	ILMN_1220236	13035	14
1.71	Up	Pilra	Paired immunoglobin-like type 2 receptor alpha (Pilra), mRNA	ILMN_2665307	231805	5
1.71	Up	Asap1	ArfGAP with SH# domain, ankyrin repeat and PH domain1, mRNA (cDNA clone IMAGE:3489486)	ILMN_2694153	13196	15
1.70	Up	Cytip	Cytohesin 1 interacting protein (Cytip), mRNA	ILMN_1251748	227929	2
1.70	Up	Nid2	Nidogen 2 protein (Nid2)	ILMN_2621544	18074	14
1.70	Up	Cdc2l6	Cell division cycle 2-like 6 (CDK8-like), mRNA (cDNA clone IMAGE:5370689)	ILMN_2439313	78334	10
1.70	Up	C5ar1	Complement component 5a receptor 1 (C5ar1), mRNA	ILMN_2595052	12273	7
1.70	Up	Dpep2	Putative membrane-bound dipeptidase-2	ILMN_2511213	319446	8
1.70	Up	Clec4a3	C-type lectin domain family 4, member a3 (Clec4a3), mRNA	ILMN_3161652	73149	6
1.69	Up	Emb	Embigin, mRNA (cDNA clone MGC:21425 IMAGE:4500922)	ILMN_1218799	13723	13
1.69	Up	Agap1	ArfGAP with GTPase domain, ankyrin repeat and PH domain 1 (Agap1), transcript variant 2, mRNA	ILMN_3086136	347722	1
1.69	Up	Sh2d1b1	SH2 domain protein 1B1 (Sh2d1b1), mRNA	ILMN_2978617	26904	1
1.69	Up	Prkag2	Protein kinase, AMP-activated, gamma 2 non-catalytic subunit (Prkag2), mRNA	ILMN_3161626	108099	5
1.69	Up	-	patched domain containing 1	ILMN_2720158	211612	-
1.69	Up	Emr1	Emr1	ILMN_2847787	13733	17
1.69	Up	Tpcn1	Two pore channel 1 (Tpcn1), mRNA	ILMN_1217102	252972	5
1.68	Up	Alox5	Arachidonate 5-lipoxygenase, mRNA (cDNA clone MGC:170729 IMAGE:8862124)	ILMN_2928453	11689	6
1.68	Up	4632428N05Rik	RIKEN cDNA 4632428N05 gene, mRNA (cDNA clone MGC:7407 IMAGE:3488482)	ILMN_2651297	74048	10
1.68	Up	-	integrin alpha FG-GAP repeat containing 3	ILMN_2748941	106581	-
1.68	Up	Ptgs1	Prostaglandin-endoperoxide synthase 1, mRNA (cDNA clone MGC:28109 IMAGE:3968136)	ILMN_1233864	19224	2
1.68	Up	Il15	Interleukin 15, mRNA (cDNA clone MGC:36131 IMAGE:5345382)	ILMN_2610234	16168	8
1.67	Up	Rnf144a	Ring finger protein 144A (Rnf144a), transcript variant 2, mRNA	ILMN_2678127	108089	12
1.67	Up	Irgm2	Immunity-related GTPase family M member 2 (Irgm2), mRNA	ILMN_1259564	54396	11
1.66	Up	Nid2	Nidogen 2 protein (Nid2)	ILMN_2961933	18074	14
1.66	Up	Palm	Paralemmin, mRNA (cDNA clone MGC:19169 IMAGE:4223845)	ILMN_2815626	18483	10
1.66	Up	-	matrix metallopeptidase 27	ILMN_2533376	234911	-
1.66	Up	Impdh1	Inosine 5-phosphate dehydrogenase 1 (Impdh1), mRNA	ILMN_1216301	23917	6
1.66	Up	Nfix	Nuclear factor I/X, mRNA (cDNA clone MGC:5944 IMAGE:3491917)	ILMN_2742599	18032	8
1.66	Up	Mfsd6	RIKEN cDNA 2210010L05 gene, mRNA (cDNA clone IMAGE:3595801)	ILMN_1240938	98682	1
1.65	Up	Mfge8	Milk fat globule-EGF factor 8 protein, mRNA (cDNA clone MGC:6771 IMAGE:3601565)	ILMN_2771034	17304	7
1.65	Up	Nod1	Strain C57BL/6 NOD1 (Nod1)	ILMN_1247710	107607	6
1.65	Up	Tsnax	Translin-associated factor X, mRNA (cDNA clone MGC:7979 IMAGE:3585400)	ILMN_1227463	53424	8
1.64	Up	Rasgrp4	RAS guanyl releasing protein 4 (Rasgrp4), mRNA	ILMN_2427293	233046	7
1.64	Up	-	9530018I07Rik	ILMN_2485340	-	-
1.64	Up	Sell	Selectin, lymphocyte (Sell), mRNA	ILMN_3009860	20343	1
1.64	Up	Fam49a	Family with sequence similarity 49, member A (Fam49a), transcript variant 2, mRNA	ILMN_2983525	76820	12
1.64	Up	Rassf3	Ras association (RalGDS/AF-6) domain family member 3 (Rassf3), mRNA	ILMN_2776056	192678	10
1.63	Up	-	D330008I21Rik	ILMN_1236811	-	-
1.63	Up	Pink1	PINK1 mRNA for PTEN induced putative kinase 1	ILMN_1255556	68943	4
1.63	Up	Dpep2	Putative membrane-bound dipeptidase-2	ILMN_2692316	319446	8
1.62	Up	Folr1	Folate receptor alpha precursor (FR-alpha) mRNA, alternatively spliced	ILMN_2707541	14275	7
1.62	Up	Lipn	Lipase, family member N (Lipn), mRNA	ILMN_2944988	70166	19
1.62	Up	Idh1	Isocitrate dehydrogenase 1 (NADP+), soluble (Idh1), transcript variant 2, mRNA	ILMN_2729458	15926	1
1.61	Up	-	SLIT-ROBO Rho GTPase activating protein 3	ILMN_2648098	259302	-
1.61	Up	Tmem8	Transmembrane protein 8 (five membrane-spanning domains), mRNA (cDNA clone MGC:11794 IMAGE:3595205)	ILMN_3008238	60455	17
1.61	Up	Tnfsf12	Tumor necrosis factor (ligand) superfamily, member 13 (Tnfsf13), mRNA	ILMN_2492170	21944	11
1.60	Up	Vegfa	Vascular endothelial growth factor A, mRNA (cDNA clone IMAGE:4212199)	ILMN_3121255	22339	17
1.60	Up	Tmod4	Tropomodulin 4 (Tmod4), mRNA	ILMN_2519313	50874	3
1.60	Up	Rasgrp4	RAS guanyl releasing protein 4 (Rasgrp4), mRNA	ILMN_2427292	233046	7
1.60	Up	Rab6b	Rab6B	ILMN_2761430	270192	9
1.60	Up	Neurl3	Neuralized homolog 3 homolog (Drosophila) (Neurl3), mRNA	ILMN_1220349	214854	1
1.59	Up	Il15	Interleukin 15, mRNA (cDNA clone MGC:36131 IMAGE:5345382)	ILMN_2938704	16168	8
1.59	Up	Mgl1	Macrophage galactose N-acetyl-galactosamine specific lectin 1 (Mgl1), mRNA	ILMN_1249486	17312	11
1.59	Up	-	dipeptidase 2	ILMN_1234229	319446	-
1.59	Up	Mgl2	Macrophage galactose-type C-type lectin 2 (Mgl2)	ILMN_2707099	216864	11
1.59	Up	-	Transcribed locus, strongly similar to XP_922536.1 PREDICTED: similar to Tmcc1 protein isoform 8 [Mus musculus]	ILMN_1249710	330401	6
1.59	Up	Tsc22d3	TSC22 domain family, member 3, mRNA (cDNA clone MGC:36071 IMAGE:5136440)	ILMN_3150811	14605	X
1.59	Up	Fcho1	FCH domain only 1, mRNA (cDNA clone MGC:38225 IMAGE:5323527)	ILMN_2703023	74015	8
1.59	Up	-	phosphodiesterase 2A, cGMP-stimulated	ILMN_2740407	207728	-
1.59	Up	Arv1	ARV1 homolog (yeast) (Arv1), mRNA	ILMN_2775050	68865	8
1.58	Up	Gbp6	Guanylate binding protein 6 (Gbp6), mRNA	ILMN_2860645	229900	3
1.58	Up	Rab4a	RAB4A, member RAS oncogene family (Rab4a), mRNA	ILMN_1212902	19341	8
1.58	Up	Cdc42ep4	CDC42 effector protein (Rho GTPase binding) 4, mRNA (cDNA clone MGC:6584 IMAGE:3484427)	ILMN_2728431	56699	11
1.57	Up	Tmco4	Transmembrane and coiled-coil domains 4 (Tmco4), mRNA	ILMN_2891104	77056	4
1.57	Up	-	7530408C15Rik	ILMN_2517611	-	-
1.57	Up	B3gnt3	UDP-GlcNAc:betaGal beta-1,3-N-acetylglucosaminyltransferase 3, mRNA (cDNA clone MGC:31283 IMAGE:4218953)	ILMN_2907972	72297	8
1.57	Up	Dpep2	Putative membrane-bound dipeptidase-2	ILMN_2692315	319446	8
1.57	Up	Sft2d2	SFT2 domain containing 2 (Sft2d2), mRNA	ILMN_1260046	108735	1
1.57	Up	-	enhancer trap locus 4	ILMN_1259022	208618	-
1.57	Up	BC004728	CDNA sequence BC004728, mRNA (cDNA clone MGC:7903 IMAGE:3582955)	ILMN_1247198	207818	15
1.57	Up	Irf8	Interferon regulatory factor 8, mRNA (cDNA clone MGC:6194 IMAGE:3487214)	ILMN_2673369	15900	8
1.57	Up	Naprt1	Nicotinate phosphoribosyltransferase-like protein	ILMN_1225191	223646	15
1.56	Up	Kctd12b	Potassium channel tetramerisation domain containing 12b, mRNA (cDNA clone MGC:69858 IMAGE:6821736)	ILMN_2759619	207474	X
1.56	Up	Tmod4	Tropomodulin 4 (Tmod4), mRNA	ILMN_2488846	50874	3
1.56	Up	Sema5a	Sema domain, seven thrombospondin repeats (type 1 and type 1-like), transmembrane domain (TM) and short cytoplasmic domain, (	ILMN_2604224	20356	15
1.56	Up	Rasgrp3	RasGRP3	ILMN_2908687	240168	17
1.56	Up	-	1110062M06Rik	ILMN_2476742	-	-
1.55	Up	BC004728	CDNA sequence BC004728, mRNA (cDNA clone MGC:7903 IMAGE:3582955)	ILMN_3130403	207818	15
1.55	Up	Fads6	Fatty acid desaturase domain family, member 6, mRNA (cDNA clone MGC:163672 IMAGE:40130318)	ILMN_2475376	328035	11
1.55	Up	Clec2d	C-type lectin domain family 2, member d (Clec2d), mRNA	ILMN_2603647	93694	6
1.55	Up	Cgnl1	Cingulin-like 1, mRNA (cDNA clone IMAGE:3992118)	ILMN_2736038	68178	9
1.55	Up	Sft2d2	SFT2 domain containing 2 (Sft2d2), mRNA	ILMN_2488997	108735	1
1.54	Up	Tgfbi	Transforming growth factor, beta induced (Tgfbi), mRNA	ILMN_2834379	21810	13
1.54	Up	Per2	Period homolog 2 (Drosophila) (Per2), mRNA	ILMN_2987862	18627	1
1.54	Up	Msh5	MutS homolog 5 (Msh5)	ILMN_2992653	17687	17
1.54	Up	-	myeloid-associated differentiation marker-like 2	ILMN_1231340	68515	-
1.53	Up	Abca9	ATP-binding cassette, sub-family A (ABC1), member 9 (Abca9), mRNA	ILMN_2699880	217262	11
1.53	Up	-	furry homolog (Drosophila)	ILMN_2692554	320365	-
1.53	Up	Lpcat2	Lysophosphatidylcholine acyltransferase 2, mRNA (cDNA clone MGC:178362 IMAGE:9053354)	ILMN_1248257	270084	8
1.53	Up	-	armadillo repeat containing 3	ILMN_2668224	70882	-
1.53	Up	-	2310002J21Rik	ILMN_1214782	-	-
1.53	Up	-	RIKEN cDNA C230078M08 gene (C230078M08Rik), mRNA.	ILMN_1245335	319749	-
1.52	Up	Sult1a1	Sulfotransferase family 1A, phenol-preferring, member 1 (Sult1a1), mRNA	ILMN_2745370	20887	7
1.52	Up	Mfge8	Milk fat globule-EGF factor 8 protein, mRNA (cDNA clone MGC:6771 IMAGE:3601565)	ILMN_3133448	17304	7
1.52	Up	-	LOC381297	ILMN_1221920	381297	-
1.52	Up	Selenbp2	Selenium binding protein 2, mRNA (cDNA clone MGC:35927 IMAGE:5096831)	ILMN_2727309	20342	3
1.52	Up	Tnnc1	Troponin C, cardiac/slow skeletal (Tnnc1), mRNA	ILMN_2503052	21924	14
1.52	Up	X99384	CDNA sequence X99384 (X99384), mRNA	ILMN_1260372	27355	10
1.52	Up	Cyb561	Cytochrome b-561, mRNA (cDNA clone MGC:11696 IMAGE:3963612)	ILMN_1232601	13056	11
1.52	Up	Stab1	Stabilin 1, mRNA (cDNA clone IMAGE:4983573)	ILMN_1231355	192187	14
1.52	Up	Slco4a1	Solute carrier organic anion transporter family, member 4a1 (Slco4a1), mRNA	ILMN_2661340	108115	2
1.52	Up	Selenbp1	Selenium binding protein 1, mRNA (cDNA clone MGC:18519 IMAGE:4209393)	ILMN_2742426	20341	3
1.52	Up	Hdac7	Histone deacetylase 7 (Hdac7), mRNA	ILMN_2768755	56233	15
1.51	Up	Atrn	Attractin (Mgca)	ILMN_1254383	11990	2
1.51	Up	-	F730011J02	ILMN_2607112	232336	-
1.51	Up	Adcy9	Adenylate cyclase 9 (Adcy9), mRNA	ILMN_2723474	11515	16
1.51	Up	Iqgap2	IQ motif containing GTPase activating protein 2, mRNA (cDNA clone MGC:183869 IMAGE:9087869)	ILMN_1218051	544963	13
1.51	Up	-	ArfGAP with RhoGAP domain, ankyrin repeat and PH domain 2	ILMN_2646891	212285	-
1.51	Up	-	RIKEN cDNA D930048N14 gene	ILMN_2727546	97775	-
1.51	Up	Zcchc14	M-BDG29	ILMN_1235054	142682	8
1.51	Up	-	MHC (A.CA/J(H-2K-f) class I antigen (LOC56628), mRNA.	ILMN_2634603	56628	-
1.50	Up	Cd163	CD163 antigen (Cd163), mRNA	ILMN_2964560	93671	6
1.50	Up	Xdh	Similar to hypothetical protein MGC37588, mRNA (cDNA clone MGC:28125 IMAGE:3980327)	ILMN_1239055	22436	17
1.50	Up	Mgst1	Microsomal glutathione S-transferase 1, mRNA (cDNA clone MGC:6549 IMAGE:2655738)	ILMN_2940195	56615	6
1.50	Up	Zfp160	Zinc finger protein 160 (Zfp160), mRNA	ILMN_2867013	224585	17
Genes more highly expressed in wt Irf8 mice
25.04	Down	Hal	Histidine ammonia lyase (Hal), mRNA	ILMN_1241298	15109	10
23.79	Down	Hal	Histidine ammonia lyase (Hal), mRNA	ILMN_2984332	15109	10
14.07	Down	C1qb	Complement component 1, q subcomponent, beta polypeptide (C1qb), mRNA	ILMN_2619620	12260	4
11.31	Down	Ly86	Lymphocyte antigen 86 (Ly86), mRNA	ILMN_2671923	17084	13
9.65	Down	C1qc	Complement component 1, q subcomponent, C chain (C1qc), mRNA	ILMN_2715840	12262	4
9.41	Down	Axl	AXL receptor tyrosine kinase (Axl), mRNA	ILMN_2651715	26362	7
6.27	Down	C1qa	Complement component 1, q subcomponent, alpha polypeptide, mRNA (cDNA clone MGC:6262 IMAGE:3592169)	ILMN_2776431	12259	4
5.84	Down	Cd40	CD40 antigen (Cd40), transcript variant 5, mRNA	ILMN_3115796	21939	2
4.97	Down	Plau	Plasminogen activator, urokinase (Plau), mRNA	ILMN_2629582	18792	14
4.82	Down	Chmp1a	Chromatin modifying protein 1A, mRNA (cDNA clone MGC:37244 IMAGE:4972627)	ILMN_2847502	234852	8
4.21	Down	Aif1	Allograft inflammatory factor 1, mRNA (cDNA clone MGC:35939 IMAGE:5346103)	ILMN_1212938	11629	17
3.87	Down	-	FXYD domain-containing ion transport regulator 2	ILMN_1251018	11936	-
3.55	Down	Pdpn	Podoplanin, mRNA (cDNA clone MGC:36068 IMAGE:4985288)	ILMN_2654754	14726	4
3.35	Down	Fxyd2	FXYD domain-containing ion transport regulator 2, mRNA (cDNA clone MGC:25914 IMAGE:4222609)	ILMN_1242135	11936	9
3.06	Down	-	SLAM family member 8	ILMN_2598622	74748	-
3.00	Down	-	WT1-interacting protein	ILMN_2424268	101543	-
2.92	Down	Cd40	CD40 antigen (Cd40), transcript variant 5, mRNA	ILMN_2502136	21939	2
2.81	Down	Lyzl4	Lysozyme-like 4 (Lyzl4), mRNA	ILMN_1232761	69032	9
2.74	Down	Ass1	Argininosuccinate synthetase 1, mRNA (cDNA clone MGC:6218 IMAGE:3491910)	ILMN_1247811	11898	2
2.72	Down	Aif1	Allograft inflammatory factor 1, mRNA (cDNA clone MGC:35939 IMAGE:5346103)	ILMN_2804487	11629	17
2.66	Down	Tubb2b	Tubulin, beta 2B (Tubb2b), mRNA	ILMN_1377919	73710	13
2.65	Down	H2-Ea	Bactrianus MHC class II antigen H-2E alpha precursor (allele w301)	ILMN_2741935	14968	17
2.65	Down	Epb4.1l3	Protein 4.1B (Epb4.1l3)	ILMN_1244272	13823	17
2.62	Down	OTTMUSG00000000971	Activated macrophage/microglia WAP domain protein precursor (Amwap)	ILMN_2864309	100034251	11
2.54	Down	P2ry13	Purinergic receptor P2Y, G-protein coupled 13, mRNA (cDNA clone MGC:155359 IMAGE:8733792)	ILMN_2640346	74191	3
2.50	Down	Csprs	Component of Sp100-rs (Csprs), mRNA	ILMN_2661289	114564	8
2.50	Down	-	histocompatibility 2, class II antigen A, beta 1	ILMN_2607675	14961	-
2.49	Down	Fabp3	Fatty acid binding protein 3, muscle and heart, mRNA (cDNA clone MGC:6249 IMAGE:3485639)	ILMN_2887630	14077	4
2.49	Down	D14Ertd668e	DNA segment, Chr 14, ERATO Doi 668, expressed, mRNA (cDNA clone MGC:29273 IMAGE:5067268)	ILMN_2684848	219132	14
2.41	Down	H2-Ab1	Histocompatibility 2, class II antigen A, beta 1, mRNA (cDNA clone MGC:6297 IMAGE:2651058)	ILMN_2631423	14961	17
2.37	Down	Klk1b11	Kallikrein 1-related peptidase b11, mRNA (cDNA clone MGC:19030 IMAGE:4167568)	ILMN_2979432	16613	7
2.36	Down	-	Ctla2b	ILMN_1248811	-	-
2.32	Down	Ctsh	Cathepsin H, mRNA (cDNA clone MGC:6103 IMAGE:2647229)	ILMN_2775154	13036	9
2.32	Down	Angptl2	Angiopoietin-related protein-2 mRNA,complete cds	ILMN_1254653	26360	2
2.29	Down	Igfbp7	Insulin-like growth factor binding protein 7 (Igfbp7), mRNA	ILMN_2764588	29817	5
2.27	Down	Ear2	Eosinophil-associated ribonuclease EAR2 (Ear2)	ILMN_2925653	13587	14
2.26	Down	Ctsh	Cathepsin H, mRNA (cDNA clone MGC:6103 IMAGE:2647229)	ILMN_2872058	13036	9
2.23	Down	Adra1a	Adrenergic receptor, alpha 1a (Adra1a), mRNA	ILMN_1259043	11549	14
2.21	Down	Il7r	Interleukin 7 receptor alpha chain (Il7ra)	ILMN_2659739	16197	15
2.17	Down	Lsp1	Lymphocyte specific 1, mRNA (cDNA clone MGC:6047 IMAGE:3488528)	ILMN_1259400	16985	7
2.16	Down	Ear1	Eosinophil-associated, ribonuclease A family, member 1 (Ear1), mRNA	ILMN_2731735	13586	14
2.14	Down	Slc7a5	Solute carrier family 7 (cationic amino acid transporter, y+ system), member 5, mRNA (cDNA clone MGC:13766 IMAGE:4188854)	ILMN_2711948	20539	8
2.14	Down	Ctgf	Connective tissue growth factor, mRNA (cDNA clone MGC:8122 IMAGE:3589136)	ILMN_2909150	14219	10
2.13	Down	P2ry14	Purinergic receptor P2Y, G-protein coupled, 14, mRNA (cDNA clone MGC:38677 IMAGE:5356997)	ILMN_1219200	140795	3
2.13	Down	-	RIKEN cDNA 2810025M15 gene	ILMN_1213985	69953	-
2.11	Down	Tbc1d9	TBC1 domain family, member 9 (Tbc1d9), transcript variant 1, mRNA	ILMN_1228165	71310	8
2.09	Down	H2-Ab1	Histocompatibility 2, class II antigen A, beta 1, mRNA (cDNA clone MGC:6297 IMAGE:2651058)	ILMN_2913716	14961	17
2.08	Down	-	Rho-related BTB domain containing 1	ILMN_2421179	69288	-
2.08	Down	Ifitm1	Interferon induced transmembrane protein 1 (Ifitm1), transcript variant 1, mRNA	ILMN_1214071	68713	7
2.08	Down	Gnb4	CDNA fis, clone TRACH2010883,highly similar to GUANINE NUCLEOTIDE-BINDING PROTEIN BETA SUBUNIT 4	ILMN_2726905	14696	3
2.07	Down	Cxcl14	IMAGE:442143 MIP2gamma	ILMN_2659426	57266	13
2.07	Down	Klra3	Killer cell lectin-like receptor, subfamily A, member 3 (Klra3), mRNA	ILMN_1237580	16634	6
2.06	Down	Chst7	Carbohydrate (N-acetylglucosamino) sulfotransferase 7, mRNA (cDNA clone MGC:29368 IMAGE:5041967)	ILMN_1216374	60322	X
2.04	Down	Rtn1	Reticulon 1 (Rtn1), transcript variant 1, mRNA	ILMN_2758070	104001	12
2.03	Down	D14Ertd668e	DNA segment, Chr 14, ERATO Doi 668, expressed, mRNA (cDNA clone MGC:29273 IMAGE:5067268)	ILMN_2827780	219132	14
2.01	Down	Egr2	Early growth response 2 (Egr2), mRNA	ILMN_2623983	13654	10
2.01	Down	Bgn	Biglycan, mRNA (cDNA clone MGC:28669 IMAGE:4237268)	ILMN_2964042	12111	X
2.00	Down	Nes	Nestin, mRNA (cDNA clone IMAGE:4206131)	ILMN_2703267	18008	3
1.99	Down	Qpct	Glutaminyl-peptide cyclotransferase (glutaminyl cyclase), mRNA (cDNA clone MGC:27858 IMAGE:3491756)	ILMN_2814865	70536	17
1.97	Down	Timp1	Tissue inhibitor of metalloproteinase 1, mRNA (cDNA clone MGC:6151 IMAGE:3158222)	ILMN_3103896	21857	X
1.97	Down	Adam19	Meltrin beta	ILMN_2772155	11492	11
1.97	Down	Timp1	Tissue inhibitor of metalloproteinase 1, mRNA (cDNA clone MGC:6151 IMAGE:3158222)	ILMN_2769918	21857	X
1.96	Down	Spint1	Serine protease inhibitor, Kunitz type 1, mRNA (cDNA clone MGC:6844 IMAGE:2650110)	ILMN_1237186	20732	2
1.94	Down	Vsig4	V-set and immunoglobulin domain containing 4, mRNA (cDNA clone MGC:36211 IMAGE:4162875)	ILMN_1241350	278180	X
1.93	Down	Folr2	Folate receptor 2 (fetal), mRNA (cDNA clone MGC:36142 IMAGE:5102303)	ILMN_2865285	14276	7
1.93	Down	Blnk	B-cell linker (Blnk), mRNA	ILMN_2726931	17060	19
1.93	Down	-	C920004C08Rik	ILMN_1222071	-	-
1.92	Down	Fam19a2	Family with sequence similarity 19, member A2 (Fam19a2), mRNA	ILMN_2475795	268354	10
1.92	Down	H2-Eb1	Histocompatibility 2, class II antigen E beta (H2-Eb1), mRNA	ILMN_1239102	14969	17
1.90	Down	Me1	Malic enzyme 1, NADP(+)-dependent, cytosolic (Me1), mRNA	ILMN_2774690	17436	9
1.90	Down	St6galnac4	ST6 (alpha-N-acetyl-neuraminyl-2,3-beta-galactosyl-1,3)-N-acetylgalactosaminide alpha-2,6-sialyltransferase 4 (St6galnac4), m	ILMN_1248439	20448	2
1.89	Down	Ppap2b	Phosphatidic acid phosphatase type 2B (Ppap2b), mRNA	ILMN_2630993	67916	4
1.88	Down	Odc1	Ornithine decarboxylase, structural 1, mRNA (cDNA clone MGC:25367 IMAGE:2645291)	ILMN_3008406	18263	12
1.88	Down	Rab15	RAB15, member RAS oncogene family, mRNA (cDNA clone IMAGE:5352813)	ILMN_1217009	104886	12
1.87	Down	Serpinf1	Serine (or cysteine) peptidase inhibitor, clade F, member 1, mRNA (cDNA clone MGC:29977 IMAGE:5123884)	ILMN_2639239	20317	11
1.86	Down	Blnk	B-cell linker (Blnk), mRNA	ILMN_1244526	17060	19
1.86	Down	Gprc5b	G protein-coupled receptor, family C, group 5, member B (Gprc5b), mRNA	ILMN_2611767	64297	7
1.86	Down	Uck2	Uridine-cytidine kinase 2, mRNA (cDNA clone MGC:35611 IMAGE:5352192)	ILMN_2880536	80914	1
1.85	Down	Rtn1	Reticulon 1 (Rtn1), transcript variant 1, mRNA	ILMN_1235203	104001	12
1.85	Down	Kctd12	Potassium channel tetramerisation domain containing 12, mRNA (cDNA clone IMAGE:40086280)	ILMN_2736783	239217	14
1.85	Down	P2ry14	Purinergic receptor P2Y, G-protein coupled, 14, mRNA (cDNA clone MGC:38677 IMAGE:5356997)	ILMN_3154419	140795	3
1.85	Down	Rragd	Ras-related GTP binding D, mRNA (cDNA clone IMAGE:1349177)	ILMN_2775202	52187	4
1.84	Down	Trpv4	Ion channel	ILMN_1231520	63873	5
1.84	Down	-	4930455G09Rik	ILMN_1215010	-	-
1.83	Down	Folr2	Folate receptor 2 (fetal), mRNA (cDNA clone MGC:36142 IMAGE:5102303)	ILMN_2775030	14276	7
1.82	Down	Phgdh	3-phosphoglycerate dehydrogenase, mRNA (cDNA clone MGC:117966 IMAGE:6311873)	ILMN_2790181	236539	3
1.81	Down	Kctd12	Potassium channel tetramerisation domain containing 12, mRNA (cDNA clone IMAGE:40086280)	ILMN_1237224	239217	14
1.80	Down	Kif5c	Kinesin family member 5C (Kif5c), mRNA	ILMN_1216662	16574	2
1.80	Down	Map4k1	Mitogen-activated protein kinase kinase kinase kinase 1, mRNA (cDNA clone IMAGE:5356534)	ILMN_1252804	26411	7
1.80	Down	Phgdh	3-phosphoglycerate dehydrogenase, mRNA (cDNA clone MGC:117966 IMAGE:6311873)	ILMN_2772691	236539	3
1.80	Down	Osbpl5	Obph1 mRNA for oxysterol binding protein homologue 1	ILMN_2771559	79196	7
1.80	Down	Mrps10	Mitochondrial ribosomal protein S10, mRNA (cDNA clone MGC:106826 IMAGE:5144028)	ILMN_2841840	64657	17
1.79	Down	-	adrenergic receptor, alpha 1a	ILMN_2566425	11549	-
1.78	Down	P2ry12	Purinergic receptor P2Y, G-protein coupled 12 (P2ry12), mRNA	ILMN_2840082	70839	3
1.78	Down	Dst	Dystonin, mRNA (cDNA clone IMAGE:4950687)	ILMN_2721385	13518	1
1.78	Down	Vegfc	Vascular endothelial growth factor C (Vegfc), mRNA	ILMN_2486573	22341	8
1.77	Down	Srm	Spermidine synthase, mRNA (cDNA clone MGC:11495 IMAGE:3966710)	ILMN_2630641	20810	4
1.77	Down	Gnl3	Guanine nucleotide binding protein-like 3 (nucleolar) (Gnl3), transcript variant 1, mRNA	ILMN_2601639	30877	14
1.77	Down	Nkain1	Na+/K+ transporting ATPase interacting 1 (Nkain1), mRNA	ILMN_2605041	67149	4
1.77	Down	Cd86	CD86 antigen, mRNA (cDNA clone MGC:18471 IMAGE:4008635)	ILMN_2743244	12524	16
1.77	Down	Srm	Spermidine synthase, mRNA (cDNA clone MGC:11495 IMAGE:3966710)	ILMN_2809611	20810	4
1.77	Down	Cd74	CD74 antigen (invariant polypeptide of major histocompatibility complex, class II antigen-associated), mRNA (cDNA clone MGC:6	ILMN_3089584	16149	18
1.76	Down	Mx1	Myxovirus (influenza virus) resistance 1, mRNA (cDNA clone MGC:18532 IMAGE:4011821)	ILMN_2707870	17857	16
1.76	Down	Cdkn2b	Cyclin-dependent kinase inhibitor 2B (p15, inhibits CDK4), mRNA (cDNA clone MGC:5793 IMAGE:3495097)	ILMN_1227240	12579	4
1.75	Down	Armc6	Armadillo repeat containing 6, mRNA (cDNA clone IMAGE:1364175)	ILMN_2873469	76813	8
1.75	Down	Acy1	Aminoacylase 1, mRNA (cDNA clone MGC:11593 IMAGE:3964138)	ILMN_2945472	109652	9
1.75	Down	-	2610203C22Rik	ILMN_2461487	-	-
1.75	Down	-	2900078C09Rik	ILMN_2451441	-	-
1.75	Down	Klk1b27	Kallikrein 1-related peptidase b27 (Klk1b27), mRNA	ILMN_1252131	16619	7
1.75	Down	Rftn1	MKIAA0084 protein	ILMN_1240868	76438	17
1.74	Down	Rgl1	Ral guanine nucleotide dissociation stimulator,-like 1, mRNA (cDNA clone MGC:18430 IMAGE:4241244)	ILMN_2717176	19731	1
1.74	Down	Il7r	Interleukin 7 receptor alpha chain (Il7ra)	ILMN_2680827	16197	15
1.73	Down	Uck2	Uridine-cytidine kinase 2, mRNA (cDNA clone MGC:35611 IMAGE:5352192)	ILMN_1242013	80914	1
1.73	Down	Chchd10	Unknown mRNA	ILMN_2749037	103172	10
1.72	Down	Cd74	CD74 antigen (invariant polypeptide of major histocompatibility complex, class II antigen-associated), mRNA (cDNA clone MGC:6	ILMN_1221817	16149	18
1.72	Down	Bcl2a1d	B-cell leukemia/lymphoma 2 related protein A1d, mRNA (cDNA clone MGC:41219 IMAGE:1363928)	ILMN_2660555	12047	9
1.71	Down	Rap2a	RAS related protein 2a, mRNA (cDNA clone IMAGE:5011809)	ILMN_2624862	76108	14
1.71	Down	Cd86	CD86 antigen, mRNA (cDNA clone MGC:18471 IMAGE:4008635)	ILMN_1217041	12524	16
1.71	Down	Ptrh1	Peptidyl-tRNA hydrolase 1 homolog (S. cerevisiae), mRNA (cDNA clone MGC:106902 IMAGE:3466952)	ILMN_2589615	329384	2
1.70	Down	Batf	Basic leucine zipper transcription factor, ATF-like (Batf), mRNA	ILMN_2761900	53314	12
1.69	Down	Vcam1	Vascular cell adhesion molecule 1, mRNA (cDNA clone MGC:36028 IMAGE:4196681)	ILMN_2778655	22329	3
1.69	Down	Asns	Asparagine synthetase, mRNA (cDNA clone MGC:5995 IMAGE:3585775)	ILMN_2643513	27053	6
1.68	Down	Pf4	Platelet factor 4 (Pf4), mRNA	ILMN_2757966	56744	5
1.68	Down	Serpinh1	Serine (or cysteine) peptidase inhibitor, clade H, member 1 (Serpinh1), transcript variant 1, mRNA	ILMN_2777359	12406	7
1.68	Down	Srm	Spermidine synthase, mRNA (cDNA clone MGC:11495 IMAGE:3966710)	ILMN_1225880	20810	4
1.67	Down	Armcx2	Armadillo repeat containing, X-linked 2, mRNA (cDNA clone IMAGE:2655807)	ILMN_1220398	67416	X
1.67	Down	Klk1b11	Kallikrein 1-related peptidase b11, mRNA (cDNA clone MGC:19030 IMAGE:4167568)	ILMN_2632912	16613	7
1.67	Down	Lrp12	Low density lipoprotein-related protein 12, mRNA (cDNA clone MGC:66539 IMAGE:6822657)	ILMN_2819951	239393	15
1.67	Down	-	LOC234081	ILMN_2533143	234081	-
1.66	Down	Cyp1b1	Cytochrome P450, family 1, subfamily b, polypeptide 1 (Cyp1b1), mRNA	ILMN_1232716	13078	17
1.66	Down	Cxcl16	Chemokine (C-X-C motif) ligand 16, mRNA (cDNA clone MGC:28190 IMAGE:3988542)	ILMN_2687586	66102	11
1.65	Down	OTTMUSG00000016703	Predicted gene, OTTMUSG00000016703 (OTTMUSG00000016703), mRNA	ILMN_2593313	329436	2
1.65	Down	Lgmn	Preprolegumain	ILMN_2597868	19141	12
1.65	Down	Lat	Linker for activation of T cells, mRNA (cDNA clone MGC:13859 IMAGE:4191983)	ILMN_2660551	16797	7
1.65	Down	-	guanine nucleotide binding protein-like 3 (nucleolar)	ILMN_3097726	30877	-
1.64	Down	Pdlim1	PDZ and LIM domain 1 (elfin), mRNA (cDNA clone MGC:5634 IMAGE:3588132)	ILMN_1234072	54132	19
1.64	Down	Kars	Lysyl-tRNA synthetase, mRNA (cDNA clone MGC:6923 IMAGE:2811286)	ILMN_2648230	85305	8
1.64	Down	Cpne8	Copine VIII (Cpne8), transcript variant 1, mRNA	ILMN_3151149	66871	15
1.64	Down	Pmp22	Peripheral myelin protein 22, mRNA (cDNA clone MGC:18564 IMAGE:4225316)	ILMN_2661299	18858	11
1.64	Down	Gnb4	CDNA fis, clone TRACH2010883,highly similar to GUANINE NUCLEOTIDE-BINDING PROTEIN BETA SUBUNIT 4	ILMN_1240125	14696	3
1.64	Down	Got1	Glutamate oxaloacetate transaminase 1, soluble, mRNA (cDNA clone MGC:6100 IMAGE:3489628)	ILMN_1217043	14718	19
1.64	Down	Wdfy1	WD repeat and FYVE domain containing 1 (Wdfy1), transcript variant 2, mRNA	ILMN_2421925	69368	1
1.63	Down	March1	Membrane-associated ring finger (C3HC4) 1, mRNA (cDNA clone MGC:86120 IMAGE:5703753)	ILMN_2918977	72925	8
1.63	Down	-	PARK2 co-regulated	ILMN_2625279	69310	-
1.62	Down	-	AI481316	ILMN_1254631	-	-
1.62	Down	Batf3	Basic leucine zipper transcription factor, ATF-like 3, mRNA (cDNA clone MGC:151460 IMAGE:40126402)	ILMN_2930552	381319	1
1.62	Down	St6galnac4	ST6 (alpha-N-acetyl-neuraminyl-2,3-beta-galactosyl-1,3)-N-acetylgalactosaminide alpha-2,6-sialyltransferase 4 (St6galnac4), m	ILMN_1259566	20448	2
1.62	Down	Ms4a7	Membrane-spanning 4-domains, subfamily A, member 7, mRNA (cDNA clone MGC:36243 IMAGE:5035752)	ILMN_3091003	109225	19
1.62	Down	Lrp12	Low density lipoprotein-related protein 12, mRNA (cDNA clone MGC:66539 IMAGE:6822657)	ILMN_2703738	239393	15
1.61	Down	Igf1	Insulin-like growth factor 1	ILMN_2769884	16000	10
1.61	Down	Ahcy	S-adenosylhomocysteine hydrolase (Ahcy), mRNA	ILMN_1237919	269378	2
1.61	Down	Ptrh1	Peptidyl-tRNA hydrolase 1 homolog (S. cerevisiae), mRNA (cDNA clone MGC:106902 IMAGE:3466952)	ILMN_2812645	329384	2
1.61	Down	Asns	Asparagine synthetase, mRNA (cDNA clone MGC:5995 IMAGE:3585775)	ILMN_2636755	27053	6
1.61	Down	Mettl1	Methyltransferase like 1, mRNA (cDNA clone MGC:13767 IMAGE:4020487)	ILMN_2732419	17299	10
1.61	Down	Ube2e2	Ubiquitin-conjugating enzyme E2E 2 (UBC4/5 homolog, yeast) (Ube2e2), mRNA	ILMN_2792485	218793	14
1.61	Down	Havcr2	Hepatitis A virus cellular receptor 2 (Havcr2), mRNA	ILMN_2721929	171285	11
1.61	Down	-	family with sequence similarity 46, member C	ILMN_2684205	74645	-
1.61	Down	Jag1	Jagged1 (Jag1)	ILMN_1257077	16449	2
1.60	Down	1110032E23Rik	RIKEN cDNA 1110032E23 gene (1110032E23Rik), mRNA	ILMN_1235811	68659	3
1.60	Down	-	predicted gene, EG214403	ILMN_2526875	214403	-
1.60	Down	Fabp5	Fatty acid binding protein 5, epidermal, mRNA (cDNA clone MGC:5786 IMAGE:3490535)	ILMN_1235908	16592	3
1.60	Down	Mgll	Monoglyceride lipase (Mgll gene), transcript 2	ILMN_2700408	23945	6
1.59	Down	Tcof1	Treacher Collins Franceschetti syndrome 1, homolog (Tcof1), mRNA	ILMN_2608933	21453	18
1.59	Down	Fam110b	Family with sequence similarity 110, member B, mRNA (cDNA clone MGC:66511 IMAGE:6414160)	ILMN_2766755	242297	4
1.59	Down	Klra3	Killer cell lectin-like receptor, subfamily A, member 3 (Klra3), mRNA	ILMN_2716458	16634	6
1.59	Down	Klk1b4	Kallikrein 1-related pepidase b4, mRNA (cDNA clone MGC:25388 IMAGE:4911885)	ILMN_1238736	18048	7
1.59	Down	Olfm1	Olfactomedin 1, mRNA (cDNA clone MGC:35933 IMAGE:5036675)	ILMN_1241371	56177	2
1.59	Down	Fgfbp3	Growth factor biding protein 3	ILMN_2841593	72514	19
1.59	Down	-	formin-like 2	ILMN_2656268	71409	-
1.58	Down	Bcar3	Breast cancer anti-estrogen resistance 3, mRNA (cDNA clone MGC:36007 IMAGE:5324365)	ILMN_2676615	29815	3
1.58	Down	Ciapin1	Cytokine induced apoptosis inhibitor 1, mRNA (cDNA clone MGC:29983 IMAGE:5123958)	ILMN_2674095	109006	8
1.58	Down	Bhlhe40	Basic helix-loop-helix family, member e40, mRNA (cDNA clone MGC:11663 IMAGE:3707474)	ILMN_1249378	20893	6
1.58	Down	Bdh2	3-hydroxybutyrate dehydrogenase, type 2 (Bdh2), mRNA	ILMN_2641678	69772	3
1.58	Down	Hebp2	Heme binding protein 2, mRNA (cDNA clone MGC:11934 IMAGE:3599858)	ILMN_2710455	56016	10
1.58	Down	Ddx19a	DEAD (Asp-Glu-Ala-Asp) box polypeptide 19b, mRNA (cDNA clone MGC:36422 IMAGE:5342859)	ILMN_1236406	13680	8
1.58	Down	Asns	Asparagine synthetase, mRNA (cDNA clone MGC:5995 IMAGE:3585775)	ILMN_3006123	27053	6
1.57	Down	Olfm1	Olfactomedin 1, mRNA (cDNA clone MGC:35933 IMAGE:5036675)	ILMN_1240615	56177	2
1.57	Down	Dnajc3	DnaJ (Hsp40) homolog, subfamily C, member 3, mRNA (cDNA clone MGC:6474 IMAGE:2646147)	ILMN_2870549	100037258	14
1.56	Down	As3mt	Arsenic (+3 oxidation state) methyltransferase (As3mt), mRNA	ILMN_1247626	57344	19
1.56	Down	EG432555	Predicted gene, EG432555 (EG432555), mRNA	ILMN_3162671	432555	11
1.56	Down	Ciapin1	Cytokine induced apoptosis inhibitor 1, mRNA (cDNA clone MGC:29983 IMAGE:5123958)	ILMN_1232237	109006	8
1.56	Down	Tnfaip3	Tumor necrosis factor, alpha-induced protein 3 (Tnfaip3), mRNA	ILMN_1252202	21929	10
1.56	Down	Cables1	CDK5 and Abl enzyme substrate 1 (Cables1), mRNA	ILMN_1217097	63955	18
1.55	Down	-	LOC224532	ILMN_2530434	224532	-
1.55	Down	Ms4a7	Membrane-spanning 4-domains, subfamily A, member 7, mRNA (cDNA clone MGC:36243 IMAGE:5035752)	ILMN_3019158	109225	19
1.55	Down	Fkbp11	FK506 binding protein 11, mRNA (cDNA clone MGC:46745 IMAGE:5250344)	ILMN_1224635	66120	15
1.55	Down	Klra10	Killer cell lectin-like receptor subfamily A, member 10 (Klra10), mRNA	ILMN_2642723	16628	6
1.55	Down	Ctsz	Cathepsin Z, mRNA (cDNA clone MGC:5694 IMAGE:3588457)	ILMN_2666007	64138	2
1.55	Down	-	RASD family, member 2	ILMN_1223875	75141	-
1.54	Down	Nup210	Nucleoporin 210, mRNA (cDNA clone IMAGE:4018791)	ILMN_1257579	54563	6
1.54	Down	Shmt1	Serine hydroxymethyltransferase 1 (soluble), mRNA (cDNA clone MGC:14007 IMAGE:4160579)	ILMN_1238412	20425	11
1.54	Down	Chchd6	Coiled-coil-helix-coiled-coil-helix domain containing 6 (Chchd6), mRNA	ILMN_2801746	66098	6
1.54	Down	Pkig	Protein kinase inhibitor, gamma, mRNA (cDNA clone MGC:36052 IMAGE:5006826)	ILMN_3090728	18769	2
1.54	Down	Zfp36l1	Zinc finger protein 36, C3H type-like 1, mRNA (cDNA clone IMAGE:5257866)	ILMN_1247853	12192	12
1.54	Down	Mettl1	Methyltransferase like 1, mRNA (cDNA clone MGC:13767 IMAGE:4020487)	ILMN_3001946	17299	10
1.54	Down	Rtn1	Reticulon 1 (Rtn1), transcript variant 1, mRNA	ILMN_3115490	104001	12
1.54	Down	Afp	Alpha fetoprotein (Afp), mRNA	ILMN_1245472	11576	5
1.53	Down	-	1110007C02Rik	ILMN_1225374	71784	-
1.53	Down	Cd74	CD74 antigen (invariant polypeptide of major histocompatibility complex, class II antigen-associated), mRNA (cDNA clone MGC:6	ILMN_1247832	16149	18
1.53	Down	Ddef2	Development and differentiation enhancing factor 2 (Ddef2), transcript variant 3, mRNA	ILMN_1213848	211914	12
1.53	Down	Csf3r	Colony stimulating factor 3 receptor (granulocyte) (Csf3r), mRNA	ILMN_2806180	12986	4
1.53	Down	Ptpn1	Protein tyrosine phosphatase, non-receptor type 1, mRNA (cDNA clone MGC:7069 IMAGE:3156854)	ILMN_1222917	19246	2
1.53	Down	Tor3a	Torsin family 3, member A (Tor3a), mRNA	ILMN_2422743	30935	1
1.52	Down	Gpr126	G protein-coupled receptor 126, mRNA (cDNA clone IMAGE:30437066)	ILMN_2754155	215798	10
1.52	Down	Tesk1	Testis specific protein kinase 1 (Tesk1), mRNA	ILMN_1231930	21754	4
1.52	Down	-	Sdf2l1	ILMN_1221943	-	-
1.52	Down	Zfp36l1	Zinc finger protein 36, C3H type-like 1, mRNA (cDNA clone IMAGE:5257866)	ILMN_2780424	12192	12
1.52	Down	-	ceroid-lipofuscinosis, neuronal 5	ILMN_2639291	211286	-
1.52	Down	Mthfd2	Methylenetetrahydrofolate dehydrogenase (NAD+ dependent), methenyltetrahydrofolate cyclohydrolase, mRNA (cDNA clone MGC:28481	ILMN_2769136	17768	6
1.51	Down	St6galnac4	ST6 (alpha-N-acetyl-neuraminyl-2,3-beta-galactosyl-1,3)-N-acetylgalactosaminide alpha-2,6-sialyltransferase 4 (St6galnac4), m	ILMN_2660837	20448	2
1.51	Down	Sdc3	Syndecan 3 (Sdc3), mRNA	ILMN_2715042	20970	4
1.51	Down	Scarf2	Scavenger receptor class F, member 2 (Scarf2), mRNA	ILMN_2676127	224024	16
1.51	Down	Pros1	Of protein S gene	ILMN_1235499	19128	16
1.51	Down	-	armadillo repeat containing 6	ILMN_2682321	76813	-
1.51	Down	Dera	2-deoxyribose-5-phosphate aldolase homolog (C. elegans), mRNA (cDNA clone MGC:28759 IMAGE:4484163)	ILMN_1227366	232449	6
1.51	Down	Cpeb1	Cytoplasmic polyadenylation element binding protein 1 (Cpeb1), mRNA	ILMN_1230062	12877	7
1.50	Down	Uck2	Uridine-cytidine kinase 2, mRNA (cDNA clone MGC:35611 IMAGE:5352192)	ILMN_2880529	80914	1
1.50	Down	Socs2	Suppressor of cytokine signaling 2 (Socs2), mRNA	ILMN_2628178	216233	10
1.50	Down	Golt1b	Golgi transport 1 homolog B (S. cerevisiae) (Golt1b), mRNA	ILMN_2633275	66964	6
37150331
37150331
37150331
37150331
37150331
37150331
37150331
37150331
37150331
37150331
37150331
37150331
37150331
37150331
37150331
37150331
37150331
37150331
37150331
37150331
37150331
37150331
37150331
37150331
37150331
37150331
37150331
37150331
37150332
37150332
37150332
37150332
37150332
37150332
37150332
37150332
37150332
37150332
37150332
37150332
37150332
37150332
37150332
37150332
37150332
37150332
37150332
37150332
37150332
37150332
37150332
37150332
37150332
37150332
37150332
37150332
37131580
37131580
37131580
37131580
37131580
37131580
37131580
37131580
37131580
37131580
37131580
37131580
37131580
37131580
37131580
37131580
37131580
37131580
37131580
37131580
37131580
37131580
37131580
37131580
37131580
37131580
37131580
37131580
37131580
37131580
37131580
37131580
37131580
37131580
37131580
37131580
37131580
37131580
37131580
37131580
37131580
37131580
37131580
37131580
37131580
37131580
37131580
37131580
37131580
37131580
37131580
37131580
37131580
37131580
37131580
37131580
37131580
37131580
37131580
37131580
37131580
37131580
37131580
37131580
37131580
37131580
37131580
37131580
37131580
37131580
37131580
37131580
37129900
37129900
37129900
37129900
37129900
37129900
37129900
37129900
37136104
37136104
37136104
37136104
37136104
37136104
37136104
37136104
37136104
37136104
37136104
37136104
37136104
37136104
37136104
37136104
37136104
37136104
37136104
37136104
37136104
37136104
37136104
37136104
37136104
37136104
37136104
37136104
37136104
37136104
37136104
37136104
37136104
37136104
37136104
37136104
37136104
37136104
37136104
37136104
37136104
37136104
37136104
37136104
37136104
37136104
37136104
37136104
37136104
37136104
37136104
37136104
37136104
37136104
37136104
37136104
37136104
37136104
37136104
37136104
37136104
37136104
37136104
37136104
37136104
37136104
37136104
37136104
37136104
37136104
37136104
37136104
37112021
37112021
37112021
37112021
37112021
37112021
37112021
37112021
37112021
37112021
37112021
37112021
37112021
37112021
37112021
37112021
37112021
37112021
37112021
37112021
37112021
37112021
37112021
37112021
37112021
37112021
37112021
37112021
37112021
37112021
37115691
37115691
37115691
37115691
37115691
37115691
37115691
37115691
37115691
37115691
37115691
37115691
37115691
37115691
37115691
37115691
37115691
37115691
37115691
37115691
37115691
37115691
37115691
37115691
37115691
37115691
37115691
37115691
37115691
37115691
37115691
37115691
37115691
37115691
37115691
37115691
37115691
37115691
37115691
37115691
37115691
37115691
37115691
37115691
37115691
37115691
37115691
37115691
37115691
37115691
37115691
37115691
37115691
37115691
37115691
37115691
37115691
37115691
37115691
37115691
37115691
37115691
37115691
37115691
37115691
37115691
37115691
37115691
37115691
37115691
37115691
37115691
37149173
37149173
37149173
37149173
37149173
37149173
37149173
37149173
37149173
37149173
37149173
37149173
37149173
37149173
37149173
37149173
37149173
37149173
37149173
37149173
37149173
37149173
37149173
37149173
37149173
37149173
37149173
37149173
37149173
37149173
37149173
37149173
37149173
37149173
37149173
37149173
37149173
37149173
37149173
37149173
37149173
37149173
37149173
37149173
37149173
37149173
37149173
37149173
37149173
37149173
37149173
37149173
37149173
37149173
37149173
37149173
37149173
37149173
37149173
37149173
37149173
37149173
37149173
37149173
37149173
37149173
37149173
37149173
37149173
37149173
37149173
37149173
37149173
37149173
37149173
37149173
37149173
37149173
37149173
37149173
37149173
37149173
37149173
37149173
37149173
37149173
37149173
37149173
37149173
37149173
37149173
37149173
37149173
37149173
37149173
37149173
37149173
37149173
37149173
37149173
37149173
37149173
37149173
37149173
37149173
37149173
37149173
37149173
37149173
37149173
37149173
37149173
37149173
37149173
37149173
37149173
37149173
37149173
37149173
37149173
37149173
37149173
37149173
37149173
37149173
37149173
37149173
37149173
37149173
37149173
37149173
37149173
37149173
37149173
37149173
37149173
37149173
37149173
37149173
37149173
37149173
37149173
37149173
37149173
37149173
37149173
37149173
37149173
37149173
37149173
37149173
37149173
37149173
37149173
37149173
37149173
37149173
37149173
37149173
37149173
37149173
37149173
37119997
37119997
37119997
37119997
37119997
37119997
37119997
37119997
37119997
37119997
37119997
37119997
37119997
37119997
37119997
37119997
37119997
37119997
37119997
37119997
37119997
37119997
37119997
37119997
37119997
37119997
37119997
37119997
37119997
37122903
37122903
37122903
37122903
37122903
37122903
37122903
37122903
37122903
37122903
37122903
37122903
37122903
37122903
37122903
37122903
37122903
37122903
37122903
37122903
37122903
37122903
37122903
37122903
37122903
37122903
37122903
37122903
37122903
37122903
37122903
37122903
37122903
37122903
37122903
37122903
37122903
37122903
37122903
37122903
37122903
37145091
37145091
37145091
37145091
37145091
37145091
37145091
37145091
37145091
37145091
37145091
37132712
37132712
37132712
37132712
37132712
37132712
37132712
37132712
37132712
37132712
37132712
37132712
37132712
37132712
37132712
37132712
37132712
37132712
37132712
37132712
37132712
37132712
37132712
37132712
37132712
37132712
37132712
37132712
37132712
37132712
37132712
37142071
37142071
37142071
37142071
37142071
37142071
37142071
37142071
37142071
37129068
37129068
37129068
37129068
37129068
37129068
37129068
37129068
37129068
37129068
37129068
37129068
37129068
37129068
37129068
37129068
37129068
37129068
37129068
37129068
37129068
37129068
37129068
37129068
37129068
37129068
37129068
37129068
37129068
37129068
37129068
37129068
37129068
37129068
37129068
37129068
37129068
37129068
37129068
37129068
37129068
37129068
37129068
37129068
37129068
37129068
37129068
37129068
37129068
37129068
37129068
37129068
37129068
37129068
37129068
37129068
37129068
37129068
37129068
37129068
37129068
37129068
37129068
37129068
37129068
37129068
37129068
37129068
37129068
37129068
37129068
37129068
37129068
37129068
37129068
37129068
37129068
37129068
37126082
37126082
37126082
37126082
37126082
37126082
37126082
37126082
37126082
37154199
37154199
37154199
37154199
37154199
37154199
37154199
37154199
37154199
37154199
37154199
37154199
37154199
37154199
37154199
37154199
37154199
37154199
37154199
37154199
37154199
37154199
37154199
37154199
37154199
37154199
37154199
37154199
37154199
37154199
37154199
37154199
37151868
37151868
37151868
37151868
37151868
37151868
37151868
37151868
37151868
37151868
37151868
37151868
37151868
37151868
37151868
37151868
37151868
37151868
37151868
37151868
37151868
37151868
37151868
37151868
37151868
37151868
37151868
37151868
37151868
37151868
37151868
37151868
37151868
37151868
37151868
37151868
37151868
37151868
37151868
37151868
37151868
37151868
37151868
37151868
37151868
37151868
37151868
37151868
37151868
37151868
37151868
37151868
37151868
37151868
37151868
37151868
37151868
37151868
37151868
37151868
37151868
37151868
37151868
37151868
37151868
37151868
37151868
37151868
37151868
37151868
37151868
37151868
37151868
37151868
37151868
37151868
37151868
37151868
37151868
37151868
37151868
37151868
37151868
37151868
37151868
37151868
37151868
37151868
37151868
37151868
37151868
37151868
37151868
37151868
37151868
37151868
37151868
37151868
37151868
37151868
37151868
37151868
37151868
37151868
37151868
37151868
37151868
37151868
37151868
37151868
37151868
37151868
37151868
37151868
37151868
37151868
37151868
37151868
37151868
37151868
37151868
37151868
37151868
37151868
37151868
37151868
37151868
37151868
37151868
37151868
37151868
37151868
37151868
37151868
37151868
37151868
37151868
37151868
37151868
37151868
37151868
37151868
37151868
37151868
37151868
37151868
37151868
37151868
37151868
37151868
37151868
37151868
37151868
37151868
37151868
37151868
37151868
37151868
37151868
37151868
37151868
37151868
37125826
37125826
37125826
37125826
37125826
37125826
37125826
37144183
37144183
37144183
37140285
37140285
37140285
37140285
37140285
37140285
37140285
37140285
37113193
37113193
37113193
37113193
37113193
37113193
37113193
37113193
37113193
37113193
37113193
37113193
37113193
37113193
37113193
37113193
37113193
37113193
37113193
37113193
37113193
37113193
37113193
37113193
37113193
37113193
37113193
37113193
37113193
37145093
37145093
37145093
37145093
37145093
37145093
37145093
37145093
37145093
37145093
37145093
37155249
37155249
37155249
37155249
37155249
37155249
37155249
37155249
37155249
37155249
37155249
37155249
37155249
37155249
37155249
37139826
37139826
37139826
37139826
37139826
37139826
37139826
37139826
37139826
37139826
37139826
37139826
37139826
37139826
37139826
37139826
37139826
37139826
37139826
37139826
37139826
37139826
37139826
37139826
37139826
37139826
37139826
37139826
37139826
37139826
37139826
37139826
37139826
37139826
37139826
37139826
37139826
37139826
37139826
37139826
37139826
37139826
37139826
37139826
37139826
37139826
37139826
37139826
37139826
37139826
37139826
37139826
37139826
37139826
37139826
37139826
37139826
37139826
37139826
37139826
37139826
37139826
37139826
37139826
37144041
37144041
37144041
37144041
37144041
37144041
37144041
37144041
37153464
37153464
37153464
37153464
37153464
37153464
37153464
37153464
37122002
37122002
37122002
37122002
37122002
37122002
37122002
37122002
37122002
37122002
37138408
37138408
37138408
37138408
37138408
37138408
37138408
37138408
37138408
37138408
37138408
37138408
37138408
37138408
37138408
37138408
37138408
37138408
37138408
37138408
37138408
37138408
37138408
37138408
37138408
37138408
37138408
37138408
37138408
37138408
37138408
37138408
37138408
37153966
37153966
37153966
37153966
37149128
37149128
37149128
37149128
37149128
37149128
37149128
37149128
37129337
37129337
37129337
37129337
37127303
37127303
37127303
37127303
37127303
37127303
37127303
37127303
37127303
37127303
37136631
37136631
37136631
37136631
37136631
37136631
37136631
37136631
37136631
37136631
37136631
37136631
37136631
37136631
37136631
37136631
37136631
37136631
37136631
37136631
37136631
37136631
37136631
37136631
37136631
37136631
37136631
37136631
37134604
37134604
37134604
37134604
37134604
37134604
37134604
37134604
37134604
37134604
37134604
37134604
37134604
37134604
37134604
37134604
37134604
37134604
37134604
37134604
37134604
37134604
37134604
37134604
37134604
37134604
37134604
37134604
37134604
37134604
37134604
37134604
37134604
37134604
37134604
37134604
37134604
37134604
37134604
37134604
37134604
37134604
37134604
37134604
37134604
37134604
37134604
37134604
37134604
37128735
37128735
37128735
37128735
37128735
37128735
37128735
37128735
37128735
37128735
37128735
37128735
37128735
37128735
37128735
37128735
37128735
37128735
37128735
37128735
37128735
37128735
37128735
37128735
37128735
37128735
37128735
37115231
37115231
37115231
37115231
37115231
37115231
37115231
37115231
37115231
37115231
37148046
37148046
37148046
37148046
37148046
37148046
37148046
37148046
37148046
37148046
37148046
37148046
37148046
37148046
37148046
37148046
37148046
37148046
37148046
37148046
37148046
37148046
37148046
37148046
37148046
37148046
37148046
37148046
37148046
37148046
37148046
37148046
37119191
37119191
37119191
37119191
37119191
37119191
37119191
37119191
37119191
37119191
37136723
37136723
37136723
37136723
37136723
37136723
37136723
37136723
37136723
37136723
37136723
37129335
37129335
37129335
37129335
37152064
37152064
37152064
37152064
37152064
37152064
37152064
37152064
37152064
37152064
37131857
37131857
37131857
37131857
37131857
37131857
37115343
37115343
37115343
37115343
37115343
37115343
37115343
37115343
37115343
37115343
37115343
37115343
37115343
37115343
37115343
37115343
37115343
37115343
37115343
37141017
37141017
37141017
37141017
37141017
37141017
37113917
37113917
37113917
37113917
37113917
37113917
37113917
37113917
37113917
37113917
37113917
37113917
37113917
37113917
37139526
37139526
37127732
37127732
37127732
37127732
37127732
37127732
37127732
37127732
37154925
37154925
37154925
37154925
37154925
37154925
37154925
37154925
37154925
37154925
37118120
37118120
37118120
37118120
37118120
37118120
37118120
37118120
37118120
37118120
37118120
37118120
37118120
37118120
37118120
37118120
37118120
37118120
37118120
37118120
37118120
37118120
37112497
37112497
37112497
37112497
37131587
37131587
37131587
37131587
37131587
37131587
37131587
37131587
37131587
37131587
37131587
37131587
37131587
37131587
37131587
37131587
37131587
37131587
37131587
37131587
37131587
37131587
37131587
37131587
37131587
37131587
37131587
37131587
37123803
37123803
37123803
37123803
37123803
37123803
37123803
37123803
37123803
37123803
37123803
37123803
37123803
37123803
37123803
37123803
37123803
37123803
37123803
37123803
37123803
37123803
37123803
37123803
37123803
37123803
37123803
37123803
37123803
37123803
37123803
37123803
37123803
37123803
37123803
37123803
37123803
37123803
37123803
37123803
37123803
37123803
37123803
37123803
37123803
37123803
37123803
37123803
37123803
37123803
37123803
37123803
37123803
37123803
37123803
37123803
37123803
37123803
37123803
37123803
37123803
37123803
37123803
37123803
37123803
37123803
37123803
37123803
37123803
37123803
37123803
37123803
37123803
37123803
37123803
37123803
37123803
37123803
37123803
37123803
37123803
37123803
37123803
37123803
37123803
37123803
37123803
37123803
37123803
37123803
37123803
37123803
37123803
37123803
37123803
37123803
37123803
37123803
37123803
37123803
37123803
37123803
37123803
37146319
37146319
37146319
37146319
37146319
37146319
37146319
37146319
37146319
37146319
37146319
37146319
37146319
37146319
37146319
37146319
37146319
37143333
37143333
37143333
37143333
37143333
37143333
37143333
37143333
37143333
37143333
37143333
37143333
37143333
37143333
37143333
37143333
37143333
37143333
37143333
37143333
37143333
37143333
37143333
37143333
37143333
[truncated: 12,475 more rows]
