# Supplementary material for: Interferon Regulatory Factor 8 Regulates Pathways for Antigen Presentation in Myeloid Cells and during Tuberculosis
Source: PLoS Genet. 2011 Jun 23;7(6):e1002097. doi: 10.1371/journal.pgen.1002097 (PMC3121741; doi:10.1371/journal.pgen.1002097)
Supplement: Table S2 — Genes differentially regulated in wt versus IRF8 mutant macrophages at basal level, and modulated by IFNγ/CpG stimulation (pairwise analysis). (XLS) [file pgen.1002097.s004.xls]

## Sheet: Table full
Table S2. Genes differentially regulated in wt vs. Irf8 mutant macrophages at basal level, and modulated by IFNg/CpG stimulation (pairwise analysis).
Gene Expression Ratios
Ctrl (mutant/wt)	wt (IFNg-CpG/Ctrl)	mutant (IFNg-CpG/Ctrl)	Gene ID	Gene Name	Illumina ID	LocusLink	Chr.
Genes significantly modulated by at least 1.5 fold in wt only
2.76843	2.27597	1.86338	Abca9	ATP-binding cassette, sub-family A (ABC1), member 9 (Abca9), mRNA	ILMN_1253984	217262	11
2.5379	2.94289	1.10005	Slc6a12	Solute carrier family 6 (neurotransmitter transporter, betaine/GABA), member 12 (Slc6a12), mRNA	ILMN_1256644	14411	6
2.24566	1.85454	-1.25408	F10	Coagulation factor X, mRNA (cDNA clone MGC:6641 IMAGE:3495496)	ILMN_2688912	14058	8
2.22431	2.14981	1.30036	Tal2	T-cell acute lymphocytic leukemia 2 (Tal2), mRNA	ILMN_2696903	21350	4
2.16789	-1.51046	-1.08648	Serpinb6b	NK13 (Serpinb6b)	ILMN_2611755	20708	13
2.1528	1.65733	1.36859	Large	Like-glycosyltransferase (Large), mRNA	ILMN_1249514	16795	8
2.15142	1.6118	1.18414	Pygl	Liver glycogen phosphorylase (Pygl), mRNA	ILMN_2859847	110095	12
2.14975	1.677	1.19769	-	N-myc downstream regulated gene 1	ILMN_1250195	17988	-
2.12486	1.65073	1.23314	Ndrg1	CDNA fis, clone TRACH2001968,highly similar to NDRG1 PROTEIN	ILMN_2646166	17988	15
2.06405	1.57166	1.17854	Pygl	Liver glycogen phosphorylase (Pygl), mRNA	ILMN_2615015	110095	12
1.96398	1.58401	1.17258	Fam132a	Family with sequence similarity 132, member A, mRNA (cDNA clone MGC:25716 IMAGE:3966551)	ILMN_2645295	67389	4
1.87429	2.89265	1.13842	Mgl2	Macrophage galactose-type C-type lectin 2 (Mgl2)	ILMN_2707319	216864	11
1.86127	-2.03084	-1.49407	Col4a5	Procollagen, type IV, alpha 5, mRNA (cDNA clone IMAGE:3710569)	ILMN_2437848	12830	X
1.85703	2.10688	1.45126	1200002N14Rik	RIKEN cDNA 1200002N14 gene (1200002N14Rik), mRNA	ILMN_1219820	71712	10
1.80916	1.56587	1.31799	Jak3	Janus kinase 3 (Jak3), mRNA	ILMN_1249776	16453	8
1.76755	1.67804	1.37605	Rras	Harvey rat sarcoma oncogene, subgroup R, mRNA (cDNA clone MGC:6162 IMAGE:3483313)	ILMN_2658804	20130	7
1.73039	1.56773	1.38964	Gadd45b	Growth arrest and DNA-damage-inducible 45 beta, mRNA (cDNA clone MGC:36156 IMAGE:5355150)	ILMN_2900653	17873	10
1.70426	1.58878	1.36899	Cdc2l6	Cell division cycle 2-like 6 (CDK8-like), mRNA (cDNA clone IMAGE:5370689)	ILMN_2439313	78334	10
1.70118	1.5467	1.20424	Dpep2	Putative membrane-bound dipeptidase-2	ILMN_2511213	319446	8
1.6902	1.8366	1.15212	Agap1	ArfGAP with GTPase domain, ankyrin repeat and PH domain 1 (Agap1), transcript variant 2, mRNA	ILMN_3086136	347722	1
1.67944	1.79381	1.34217	Ptgs1	Prostaglandin-endoperoxide synthase 1, mRNA (cDNA clone MGC:28109 IMAGE:3968136)	ILMN_1233864	19224	2
1.65775	-1.60453	-1.3561	Impdh1	Inosine 5'-phosphate dehydrogenase 1 (Impdh1), mRNA	ILMN_1216301	23917	6
1.6575	1.50431	1.45828	Nfix	Nuclear factor I/X, mRNA (cDNA clone MGC:5944 IMAGE:3491917)	ILMN_2742599	18032	8
1.61633	2.00916	1.28914	Idh1	Isocitrate dehydrogenase 1 (NADP+), soluble (Idh1), transcript variant 2, mRNA	ILMN_2729458	15926	1
1.60383	1.80236	1.47852	Vegfa	Vascular endothelial growth factor A, mRNA (cDNA clone IMAGE:4212199)	ILMN_3121255	22339	17
1.59289	2.84212	1.19136	Mgl1	Macrophage galactose N-acetyl-galactosamine specific lectin 1 (Mgl1), mRNA	ILMN_1249486	17312	11
1.59132	2.03093	1.05348	Mgl2	Macrophage galactose-type C-type lectin 2 (Mgl2)	ILMN_2707099	216864	11
1.58956	1.55246	1.23631	Tsc22d3	TSC22 domain family, member 3, mRNA (cDNA clone MGC:36071 IMAGE:5136440)	ILMN_3150811	14605	X
1.58225	1.73448	1.45488	Gbp6	Guanylate binding protein 6 (Gbp6), mRNA	ILMN_2860645	229900	3
1.56979	2.17409	1.4972	Sft2d2	SFT2 domain containing 2 (Sft2d2), mRNA	ILMN_1260046	108735	1
1.56571	1.6801	1.19623	Naprt1	Nicotinate phosphoribosyltransferase-like protein	ILMN_1225191	223646	15
1.56213	1.54357	1.47865	Kctd12b	Potassium channel tetramerisation domain containing 12b, mRNA (cDNA clone MGC:69858 IMAGE:6821736)	ILMN_2759619	207474	X
1.52856	1.95888	1.32327	2310002J21Rik	2310002J21Rik	ILMN_1214782	-	-
1.52264	1.65015	1.2534	Selenbp2	Selenium binding protein 2, mRNA (cDNA clone MGC:35927 IMAGE:5096831)	ILMN_2727309	20342	3
1.51891	1.6697	1.30657	Selenbp1	Selenium binding protein 1, mRNA (cDNA clone MGC:18519 IMAGE:4209393)	ILMN_2742426	20341	3
-1.5126	2.05031	1.43147	Pros1	Of protein S gene	ILMN_1235499	19128	16
-1.51729	-1.66171	-1.39979	-	Sdf2l1	ILMN_1221943	-	-
-1.53588	-1.88426	-1.34265	Mettl1	Methyltransferase like 1, mRNA (cDNA clone MGC:13767 IMAGE:4020487)	ILMN_3001946	17299	10
-1.54602	1.67474	1.40981	Klra10	Killer cell lectin-like receptor subfamily A, member 10 (Klra10), mRNA	ILMN_2642723	16628	6
-1.55083	-1.77845	-1.43896	Fkbp11	FK506 binding protein 11, mRNA (cDNA clone MGC:46745 IMAGE:5250344)	ILMN_1224635	66120	15
-1.5845	-1.60975	-1.33861	Bcar3	Breast cancer anti-estrogen resistance 3, mRNA (cDNA clone MGC:36007 IMAGE:5324365)	ILMN_2676615	29815	3
-1.58622	-1.87027	-1.26745	Fgfbp3	Growth factor biding protein 3	ILMN_2841593	72514	19
-1.58954	1.66639	1.41511	Klra3	Killer cell lectin-like receptor, subfamily A, member 3 (Klra3), mRNA	ILMN_2716458	16634	6
-1.60578	-1.52235	-1.07773	Jag1	Jagged1 (Jag1)	ILMN_1257077	16449	2
-1.61156	-1.8965	-1.3059	Mettl1	Methyltransferase like 1, mRNA (cDNA clone MGC:13767 IMAGE:4020487)	ILMN_2732419	17299	10
-1.61577	-1.59828	-1.36368	Lrp12	Low density lipoprotein-related protein 12, mRNA (cDNA clone MGC:66539 IMAGE:6822657)	ILMN_2703738	239393	15
-1.63618	-1.61326	-1.24401	Wdfy1	WD repeat and FYVE domain containing 1 (Wdfy1), transcript variant 2, mRNA	ILMN_2421925	69368	1
-1.63911	-1.55785	1.13494	Pmp22	Peripheral myelin protein 22, mRNA (cDNA clone MGC:18564 IMAGE:4225316)	ILMN_2661299	18858	11
-1.64786	-1.84735	-1.40683	-	guanine nucleotide binding protein-like 3 (nucleolar)	ILMN_3097726	30877	-
-1.66708	-1.6514	-1.33405	Lrp12	Low density lipoprotein-related protein 12, mRNA (cDNA clone MGC:66539 IMAGE:6822657)	ILMN_2819951	239393	15
-1.68333	-3.41499	-1.1318	Pf4	Platelet factor 4 (Pf4), mRNA	ILMN_2757966	56744	5
-1.7364	-1.5097	-1.37425	Il7r	Interleukin 7 receptor alpha chain (Il7ra)	ILMN_2680827	16197	15
-1.73895	-2.39095	-1.61639	Rgl1	Ral guanine nucleotide dissociation stimulator,-like 1, mRNA (cDNA clone MGC:18430 IMAGE:4241244)	ILMN_2717176	19731	1
-1.77346	-1.61541	-1.22964	Nkain1	Na+/K+ transporting ATPase interacting 1 (Nkain1), mRNA	ILMN_2605041	67149	4
-1.77435	-1.81342	-1.25365	Gnl3	Guanine nucleotide binding protein-like 3 (nucleolar) (Gnl3), transcript variant 1, mRNA	ILMN_2601639	30877	14
-1.77531	1.911	1.20751	Vegfc	Vascular endothelial growth factor C (Vegfc), mRNA	ILMN_2486573	22341	8
-1.79777	-1.73337	-1.39898	Mrps10	Mitochondrial ribosomal protein S10, mRNA (cDNA clone MGC:106826 IMAGE:5144028)	ILMN_2841840	64657	17
-1.80335	1.6031	1.33379	Kif5c	Kinesin family member 5C (Kif5c), mRNA	ILMN_1216662	16574	2
-1.81138	2.00523	1.30692	Kctd12	Potassium channel tetramerisation domain containing 12, mRNA (cDNA clone IMAGE:40086280)	ILMN_1237224	239217	14
-1.8515	2.25777	1.46576	Kctd12	Potassium channel tetramerisation domain containing 12, mRNA (cDNA clone IMAGE:40086280)	ILMN_2736783	239217	14
-1.87581	-1.93398	-1.52551	Rab15	RAB15, member RAS oncogene family, mRNA (cDNA clone IMAGE:5352813)	ILMN_1217009	104886	12
-1.87991	-2.1549	-1.39837	Odc1	Ornithine decarboxylase, structural 1, mRNA (cDNA clone MGC:25367 IMAGE:2645291)	ILMN_3008406	18263	12
-1.92665	-1.82178	-1.52337	-	C920004C08Rik	ILMN_1222071	-	-
-2.07274	-2.27212	-1.42303	Cxcl14	IMAGE:442143 MIP2gamma	ILMN_2659426	57266	13
-2.08017	-2.58305	-1.21072	Ifitm1	Interferon induced transmembrane protein 1 (Ifitm1), transcript variant 1, mRNA	ILMN_1214071	68713	7
-2.13384	1.80369	1.53224	P2ry14	Purinergic receptor P2Y, G-protein coupled, 14, mRNA (cDNA clone MGC:38677 IMAGE:5356997)	ILMN_1219200	140795	3
-2.26037	1.62422	-1.12429	Ctsh	Cathepsin H, mRNA (cDNA clone MGC:6103 IMAGE:2647229)	ILMN_2872058	13036	9
-2.31665	-1.71019	-1.45937	Angptl2	Angiopoietin-related protein-2 mRNA,complete cds	ILMN_1254653	26360	2
-2.32424	1.54609	-1.08898	Ctsh	Cathepsin H, mRNA (cDNA clone MGC:6103 IMAGE:2647229)	ILMN_2775154	13036	9
-2.40977	4.17218	2.27792	H2-Ab1	Histocompatibility 2, class II antigen A, beta 1, mRNA (cDNA clone MGC:6297 IMAGE:2651058)	ILMN_2631423	14961	17
-2.4856	-1.9299	-1.34483	D14Ertd668e	DNA segment, Chr 14, ERATO Doi 668, expressed, mRNA (cDNA clone MGC:29273 IMAGE:5067268)	ILMN_2684848	219132	14
-2.62475	2.23626	1.81045	OTTMUSG00000000971	Activated macrophage/microglia WAP domain protein precursor (Amwap)	ILMN_2864309	100034251	11
-2.65418	3.90523	2.61421	H2-Ea	Bactrianus MHC class II antigen H-2E alpha precursor (allele w301)	ILMN_2741935	14968	17
-3.55138	-2.56324	-1.67644	Pdpn	Podoplanin, mRNA (cDNA clone MGC:36068 IMAGE:4985288)	ILMN_2654754	14726	4
-23.7927	-3.25125	-1.35041	Hal	Histidine ammonia lyase (Hal), mRNA	ILMN_2984332	15109	10
-25.0391	-3.1314	-1.60395	Hal	Histidine ammonia lyase (Hal), mRNA	ILMN_1241298	15109	10
Genes significantly modulated by at least 1.5 fold in mutant only
7.04202	1.06211	-2.15157	Mgst2	CDNA clone IMAGE:9054092	ILMN_2613832	211666	3
2.51826	-1.05594	-2.36636	Dmkn	Dermokine (Dmkn), transcript variant 1, mRNA	ILMN_1229763	73712	7
2.33197	-1.03188	-2.21034	Dmkn	Dermokine (Dmkn), transcript variant 1, mRNA	ILMN_3105563	73712	7
2.21536	-1.38158	-1.93534	-	RIKEN cDNA 1700054N08 gene	ILMN_1219407	73420	-
2.15672	-1.27984	-2.10869	Cx3cr1	Chemokine (C-X3-C) receptor 1, mRNA (cDNA clone MGC:13785 IMAGE:4017224)	ILMN_2625125	13051	9
2.05881	1.2376	2.04361	Pilrb1	Paired immunoglobin-like type 2 receptor beta 1 (Pilrb1), mRNA	ILMN_1259100	170741	5
2.04497	-1.70317	-3.68115	F730011J02	F730011J02	ILMN_1221016	232336	-
1.9716	-1.07538	-1.91572	1810033B17Rik	RIKEN cDNA 1810033B17 gene	ILMN_2712151	69189	-
1.9054	1.03895	-1.72267	Aldoc	Aldolase C, fructose-bisphosphate, mRNA (cDNA clone MGC:6732 IMAGE:3589205)	ILMN_3160137	11676	11
1.90503	-1.12923	-2.2934	Slc6a13	Solute carrier family 6 (neurotransmitter transporter, GABA), member 13 (Slc6a13), mRNA	ILMN_1212645	14412	6
1.78968	-1.12531	-1.93762	Centb1	Centaurin, beta 1 (Centb1), mRNA	ILMN_2642969	216859	11
1.7339	1.58003	1.63732	Iqgap2	IQ motif containing GTPase activating protein 2, mRNA (cDNA clone MGC:183869 IMAGE:9087869)	ILMN_2908846	544963	13
1.7263	-1.43768	-2.36199	Trem3	Triggering receptor expressed on myeloid cells 3 (Trem3), mRNA	ILMN_2915303	58218	17
1.72515	-1.14432	-2.26239	Tgfbi	Transforming growth factor, beta induced (Tgfbi), mRNA	ILMN_2727663	21810	13
1.72062	-1.03832	-1.55575	Flt1	FMS-like tyrosine kinase 1, mRNA (cDNA clone MGC:36074 IMAGE:5368921)	ILMN_1227926	14254	5
1.7133	-1.32358	-2.06918	Ctsg	Cathepsin G (Ctsg), mRNA	ILMN_1220236	13035	14
1.65847	1.09895	1.75947	Mmp27	matrix metallopeptidase 27	ILMN_2533376	234911	-
1.63693	-1.28699	-2.21882	Sell	Selectin, lymphocyte (Sell), mRNA	ILMN_3009860	20343	1
1.59072	1.63618	1.7641	-	Transcribed locus, strongly similar to XP_922536.1 PREDICTED: similar to Tmcc1 protein isoform 8 [Mus musculus]	ILMN_1249710	330401	6
1.58852	-1.30773	-1.68366	Fcho1	FCH domain only 1, mRNA (cDNA clone MGC:38225 IMAGE:5323527)	ILMN_2703023	74015	8
1.57265	-1.35158	-1.65901	-	7530408C15Rik	ILMN_2517611	-	-
1.54798	-1.42036	-1.67842	Cgnl1	Cingulin-like 1, mRNA (cDNA clone IMAGE:3992118)	ILMN_2736038	68178	9
1.54194	-1.17375	-2.06891	Tgfbi	Transforming growth factor, beta induced (Tgfbi), mRNA	ILMN_2834379	21810	13
1.52542	-1.12511	-1.68354	-	RIKEN cDNA C230078M08 gene (C230078M08Rik), mRNA.	ILMN_1245335	319749	-
1.51982	1.36939	2.04062	Stab1	Stabilin 1, mRNA (cDNA clone IMAGE:4983573)	ILMN_1231355	192187	14
1.5111	-1.22935	-1.83171	F730011J02	F730011J02	ILMN_2607112	232336	-
1.50303	1.21232	1.54709	Xdh	Similar to hypothetical protein MGC37588, mRNA (cDNA clone MGC:28125 IMAGE:3980327)	ILMN_1239055	22436	17
-1.55879	1.38977	1.50833	Tnfaip3	Tumor necrosis factor, alpha-induced protein 3 (Tnfaip3), mRNA	ILMN_1252202	21929	10
-1.58111	-1.49186	-1.9637	Bhlhe40	Basic helix-loop-helix family, member e40, mRNA (cDNA clone MGC:11663 IMAGE:3707474)	ILMN_1249378	20893	6
-1.65312	1.3949	1.60828	Lgmn	Preprolegumain	ILMN_2597868	19141	12
-1.68295	2.04525	1.94484	Serpinh1	Serine (or cysteine) peptidase inhibitor, clade H, member 1 (Serpinh1), transcript variant 1, mRNA	ILMN_2777359	12406	7
-1.72214	1.50493	1.92482	Bcl2a1d	B-cell leukemia/lymphoma 2 related protein A1d, mRNA (cDNA clone MGC:41219 IMAGE:1363928)	ILMN_2660555	12047	9
-1.82717	1.08191	1.90855	Folr2	Folate receptor 2 (fetal), mRNA (cDNA clone MGC:36142 IMAGE:5102303)	ILMN_2775030	14276	7
-1.93202	1.0359	1.96361	Folr2	Folate receptor 2 (fetal), mRNA (cDNA clone MGC:36142 IMAGE:5102303)	ILMN_2865285	14276	7
-2.07264	1.70521	1.76273	Klra3	Killer cell lectin-like receptor, subfamily A, member 3 (Klra3), mRNA	ILMN_1237580	16634	6
-2.13121	-1.37048	-1.76031	-	RIKEN cDNA 2810025M15 gene	ILMN_1213985	69953	-
-2.36061	1.23659	1.86656	-	Ctla2b	ILMN_1248811	-	-
-2.65183	1.39853	1.81836	Epb4.1l3	Protein 4.1B (Epb4.1l3)	ILMN_1244272	13823	17
-5.84291	1.21577	1.68628	Cd40	CD40 antigen (Cd40), transcript variant 5, mRNA	ILMN_3115796	21939	2
-14.0698	2.31671	7.97365	C1qb	Complement component 1, q subcomponent, beta polypeptide (C1qb), mRNA	ILMN_2619620	12260	4
Genes significantly modulated by at least 1.5 fold in both wt & mutant
2.74293	2.33586	2.10531	Gngt2	Guanine nucleotide binding protein (G protein), gamma transducing activity polypeptide 2 (Gngt2), transcript variant 1, mRNA	ILMN_1246056	14710	11
2.69224	2.44784	1.94508	Efcab4a	EF-hand calcium binding domain 4A, mRNA (cDNA clone IMAGE:4910287)	ILMN_2913222	213573	7
2.54215	2.51023	2.34765	Abi3	ABI gene family, member 3 (Abi3), mRNA	ILMN_1223041	66610	11
2.52711	2.23328	1.89257	-	BC026645	ILMN_2720663	-	-
2.39913	-1.52166	-2.63756	Zfp27	Zinc finger protein (C2H2 type) 276 (Zfp276), mRNA	ILMN_1222031	57247	8
2.37428	5.11814	4.02467	Apoc2	Apolipoprotein C-II, mRNA (cDNA clone MGC:18425 IMAGE:4195301)	ILMN_2647820	11813	7
2.23915	6.05415	4.4694	Fcgrt	Fc receptor, IgG, alpha chain transporter, mRNA (cDNA clone MGC:6014 IMAGE:3485649)	ILMN_2917497	14132	7
2.21425	1.71429	1.81108	Tcea3	Transcription elongation factor A (SII), 3, mRNA (cDNA clone MGC:18902 IMAGE:4240584)	ILMN_2776283	21401	4
2.21217	5.65094	4.02042	-	C-type lectin domain family 4, member a1	ILMN_1230708	269799	-
2.19152	1.9174	2.12266	Gngt2	Guanine nucleotide binding protein (G protein), gamma transducing activity polypeptide 2 (Gngt2), transcript variant 1, mRNA	ILMN_3154581	14710	11
2.19117	3.8826	2.60335	Slc46a3	Solute carrier family 46, member 3 (Slc46a3), mRNA	ILMN_2627733	71706	5
2.14242	2.32791	1.70955	Vegfa	Vascular endothelial growth factor A, mRNA (cDNA clone IMAGE:4212199)	ILMN_2484527	22339	17
2.11552	2.35443	1.64151	Ptgs1	Prostaglandin-endoperoxide synthase 1, mRNA (cDNA clone MGC:28109 IMAGE:3968136)	ILMN_1224866	19224	2
2.06733	5.16218	3.65236	Fcgrt	Fc receptor, IgG, alpha chain transporter, mRNA (cDNA clone MGC:6014 IMAGE:3485649)	ILMN_1221819	14132	7
2.02327	1.95838	1.78464	Kctd12b	Potassium channel tetramerisation domain containing 12b, mRNA (cDNA clone MGC:69858 IMAGE:6821736)	ILMN_2945560	207474	X
1.9673	1.56681	1.5697	Ppp1r9a	Protein phosphatase 1, regulatory (inhibitor) subunit 9A, mRNA (cDNA clone IMAGE:3481819)	ILMN_2632092	243725	6
1.95077	2.04333	1.52831	Ptgs1	Prostaglandin-endoperoxide synthase 1, mRNA (cDNA clone MGC:28109 IMAGE:3968136)	ILMN_1239239	19224	2
1.93873	2.94313	4.34267	Tmem178	Transmembrane protein 178 (Tmem178), mRNA	ILMN_2650475	68027	17
1.93676	12.6774	8.72479	Apoe	Apolipoprotein E, mRNA (cDNA clone MGC:36251 IMAGE:5136415)	ILMN_1216042	11816	7
1.92599	2.20996	1.75032	-	BC032967	ILMN_2457571	-	-
1.91808	2.30547	1.62802	Cd97	CD97 antigen, mRNA (cDNA clone MGC:5704 IMAGE:3499451)	ILMN_2694175	26364	8
1.91363	1.91523	1.86337	Pde1b	Phosphodiesterase 1B, Ca2+-calmodulin dependent (Pde1b), mRNA	ILMN_1224034	18574	15
1.90426	3.36599	3.78636	-	NUAK family, SNF1-like kinase, 1	ILMN_1227458	77976	-
1.897	-1.84123	-1.53705	Col4a5	Procollagen, type IV, alpha 5, mRNA (cDNA clone IMAGE:3710569)	ILMN_2734755	12830	X
1.88985	2.23205	1.62807	Cd97	CD97 antigen, mRNA (cDNA clone MGC:5704 IMAGE:3499451)	ILMN_2694170	26364	8
1.85538	1.90304	1.89329	Pde1b	Phosphodiesterase 1B, Ca2+-calmodulin dependent (Pde1b), mRNA	ILMN_2730293	18574	15
1.85408	3.70368	2.17523	Ypel3	Yippee-like 3 (Drosophila) (Ypel3), mRNA	ILMN_3132898	66090	7
1.84764	2.31854	1.94142	Igfbp4	Insulin-like growth factor binding protein 4, mRNA (cDNA clone MGC:29917 IMAGE:5123738)	ILMN_2694955	16010	11
1.80689	2.60397	2.26048	Bcl2l11	BCL2-like 11 (apoptosis facilitator), mRNA (cDNA clone MGC:28730 IMAGE:4459720)	ILMN_3157568	12125	2
1.80125	2.30934	1.97628	Cd28	CD28 antigen (Cd28), mRNA	ILMN_2591361	12487	1
1.79571	2.82564	1.92394	Ltbp3	Latent transforming growth factor beta binding protein 3 (Ltbp3), mRNA	ILMN_2776619	16998	19
1.78549	1.75398	1.58374	-	collagen, type XX, alpha 1	ILMN_1259632	73368	-
1.77845	3.59265	2.18403	Fgd2	FYVE, RhoGEF and PH domain containing 2, mRNA (cDNA clone MGC:30923 IMAGE:4016697)	ILMN_2737903	26382	17
1.75455	1.90189	1.50763	Cd97	CD97 antigen, mRNA (cDNA clone MGC:5704 IMAGE:3499451)	ILMN_2814168	26364	8
1.73583	3.27816	3.077	Neurl3	Neuralized homolog 3 homolog (Drosophila) (Neurl3), mRNA	ILMN_2769971	214854	1
1.73341	2.21605	1.90776	Igfbp4	Insulin-like growth factor binding protein 4, mRNA (cDNA clone MGC:29917 IMAGE:5123738)	ILMN_1258988	16010	11
1.70479	-1.98012	-2.35596	Nid2	Nidogen 2 protein (Nid2)	ILMN_2621544	18074	14
1.69971	3.65495	2.72102	Clec4a3	C-type lectin domain family 4, member a3 (Clec4a3), mRNA	ILMN_3161652	73149	6
1.68645	1.75716	1.56358	-	patched domain containing 1	ILMN_2720158	211612	-
1.68639	1.62834	1.68289	Emr1	Emr1	ILMN_2847787	13733	17
1.683	-1.52234	-2.56085	Alox5	Arachidonate 5-lipoxygenase, mRNA (cDNA clone MGC:170729 IMAGE:8862124)	ILMN_2928453	11689	6
1.68271	2.50546	1.81747	4632428N05Rik	RIKEN cDNA 4632428N05 gene, mRNA (cDNA clone MGC:7407 IMAGE:3488482)	ILMN_2651297	74048	10
1.68116	1.82249	1.61757	-	integrin alpha FG-GAP repeat containing 3	ILMN_2748941	106581	-
1.66938	1.82967	1.77492	Irgm2	Immunity-related GTPase family M member 2 (Irgm2), mRNA	ILMN_1259564	54396	11
1.66306	-1.50519	-1.81077	Nid2	Nidogen 2 protein (Nid2)	ILMN_2961933	18074	14
1.65053	2.43807	2.02796	Mfge8	Milk fat globule-EGF factor 8 protein, mRNA (cDNA clone MGC:6771 IMAGE:3601565)	ILMN_2771034	17304	7
1.64691	1.82076	1.54874	Nod1	Strain C57BL/6 NOD1 (Nod1)	ILMN_1247710	107607	6
1.63579	2.64451	1.98194	Fam49a	Family with sequence similarity 49, member A (Fam49a), transcript variant 2, mRNA	ILMN_2983525	76820	12
1.63497	2.49208	2.67932	-	D330008I21Rik	ILMN_1236811	-	-
1.63184	3.43713	2.41076	Pink1	PINK1 mRNA for PTEN induced putative kinase 1	ILMN_1255556	68943	4
1.62587	1.99211	1.65786	Dpep2	Putative membrane-bound dipeptidase-2	ILMN_2692316	319446	8
1.61908	-2.14602	-2.00193	Lipn	Lipase, family member N (Lipn), mRNA	ILMN_2944988	70166	19
1.60854	1.62983	1.97826	Tmem8	Transmembrane protein 8 (five membrane-spanning domains), mRNA (cDNA clone MGC:11794 IMAGE:3595205)	ILMN_3008238	60455	17
1.59549	2.71608	2.81228	Neurl3	Neuralized homolog 3 homolog (Drosophila) (Neurl3), mRNA	ILMN_1220349	214854	1
1.59282	2.32855	1.97946	-	dipeptidase 2	ILMN_1234229	319446	-
1.57009	1.96095	1.66971	Dpep2	Putative membrane-bound dipeptidase-2	ILMN_2692315	319446	8
1.56791	2.61434	2.28929	-	enhancer trap locus 4	ILMN_1259022	208618	-
1.56725	2.24776	1.88349	BC004728	CDNA sequence BC004728, mRNA (cDNA clone MGC:7903 IMAGE:3582955)	ILMN_1247198	207818	15
1.56648	2.08471	2.03688	Irf8	Interferon regulatory factor 8, mRNA (cDNA clone MGC:6194 IMAGE:3487214)	ILMN_2673369	15900	8
1.55294	2.18741	1.79522	BC004728	CDNA sequence BC004728, mRNA (cDNA clone MGC:7903 IMAGE:3582955)	ILMN_3130403	207818	15
1.5501	3.28051	2.19415	Clec2d	C-type lectin domain family 2, member d (Clec2d), mRNA	ILMN_2603647	93694	6
1.54686	2.11103	1.53852	Sft2d2	SFT2 domain containing 2 (Sft2d2), mRNA	ILMN_2488997	108735	1
1.52399	5.19131	4.3959	Sult1a1	Sulfotransferase family 1A, phenol-preferring, member 1 (Sult1a1), mRNA	ILMN_2745370	20887	7
1.52376	2.2003	1.89454	Mfge8	Milk fat globule-EGF factor 8 protein, mRNA (cDNA clone MGC:6771 IMAGE:3601565)	ILMN_3133448	17304	7
1.5103	1.68154	1.7052	Adcy9	Adenylate cyclase 9 (Adcy9), mRNA	ILMN_2723474	11515	16
1.50796	1.8824	1.65081	-	RIKEN cDNA D930048N14 gene	ILMN_2727546	97775	-
1.50441	1.64542	1.57047	Cd163	CD163 antigen (Cd163), mRNA	ILMN_2964560	93671	6
1.50098	2.5126	1.77562	Mgst1	Microsomal glutathione S-transferase 1, mRNA (cDNA clone MGC:6549 IMAGE:2655738)	ILMN_2940195	56615	6
-1.50165	-1.8325	-1.56063	Golt1b	Golgi transport 1 homolog B (S. cerevisiae) (Golt1b), mRNA	ILMN_2633275	66964	6
-1.50283	-2.05975	-1.57218	Uck2	Uridine-cytidine kinase 2, mRNA (cDNA clone MGC:35611 IMAGE:5352192)	ILMN_2880529	80914	1
-1.50828	-1.88474	-1.53136	Dera	2-deoxyribose-5-phosphate aldolase homolog (C. elegans), mRNA (cDNA clone MGC:28759 IMAGE:4484163)	ILMN_1227366	232449	6
-1.51566	-4.12213	-3.71289	Mthfd2	Methylenetetrahydrofolate dehydrogenase (NAD+ dependent), methenyltetrahydrofolate cyclohydrolase, mRNA (cDNA clone MGC:28481	ILMN_2769136	17768	6
-1.51649	3.35711	4.67735	Zfp36l1	Zinc finger protein 36, C3H type-like 1, mRNA (cDNA clone IMAGE:5257866)	ILMN_2780424	12192	12
-1.52608	3.44889	2.04997	Csf3r	Colony stimulating factor 3 receptor (granulocyte) (Csf3r), mRNA	ILMN_2806180	12986	4
-1.53261	3.93773	2.18374	Cd74	CD74 antigen (invariant polypeptide of major histocompatibility complex, class II antigen-associated), mRNA (cDNA clone MGC:6	ILMN_1247832	16149	18
-1.53348	-1.51631	-1.65422	-	1110007C02Rik	ILMN_1225374	71784	-
-1.53868	3.18899	4.56315	Zfp36l1	Zinc finger protein 36, C3H type-like 1, mRNA (cDNA clone IMAGE:5257866)	ILMN_1247853	12192	12
-1.54176	-1.7621	-1.5214	Chchd6	Coiled-coil-helix-coiled-coil-helix domain containing 6 (Chchd6), mRNA	ILMN_2801746	66098	6
-1.54189	-2.63266	-1.98627	Shmt1	Serine hydroxymethyltransferase 1 (soluble), mRNA (cDNA clone MGC:14007 IMAGE:4160579)	ILMN_1238412	20425	11
-1.5429	-6.33489	-6.3214	Nup210	Nucleoporin 210, mRNA (cDNA clone IMAGE:4018791)	ILMN_1257579	54563	6
-1.55194	4.50966	8.39208	Ms4a7	Membrane-spanning 4-domains, subfamily A, member 7, mRNA (cDNA clone MGC:36243 IMAGE:5035752)	ILMN_3019158	109225	19
-1.56205	1.66265	1.50716	EG432555	Predicted gene, EG432555 (EG432555), mRNA	ILMN_3162671	432555	11
-1.57167	-1.58555	-2.40309	Olfm1	Olfactomedin 1, mRNA (cDNA clone MGC:35933 IMAGE:5036675)	ILMN_1240615	56177	2
-1.57622	-3.18578	-2.19641	Asns	Asparagine synthetase, mRNA (cDNA clone MGC:5995 IMAGE:3585775)	ILMN_3006123	27053	6
-1.58029	-2.68329	-1.68592	Bdh2	3-hydroxybutyrate dehydrogenase, type 2 (Bdh2), mRNA	ILMN_2641678	69772	3
-1.59373	-1.74193	-1.67066	Tcof1	Treacher Collins Franceschetti syndrome 1, homolog (Tcof1), mRNA	ILMN_2608933	21453	18
-1.60013	2.6081	1.64935	Mgll	Monoglyceride lipase (Mgll gene), transcript 2	ILMN_2700408	23945	6
-1.60106	2.58036	2.06195	-	predicted gene, EG214403	ILMN_2526875	214403	-
-1.60143	-1.79102	-1.58144	1110032E23Rik	RIKEN cDNA 1110032E23 gene (1110032E23Rik), mRNA	ILMN_1235811	68659	3
-1.60728	-3.46365	-2.58437	Havcr2	Hepatitis A virus cellular receptor 2 (Havcr2), mRNA	ILMN_2721929	171285	11
-1.61252	-2.67092	-1.66927	Asns	Asparagine synthetase, mRNA (cDNA clone MGC:5995 IMAGE:3585775)	ILMN_2636755	27053	6
-1.61416	-2.12227	-2.0084	Ahcy	S-adenosylhomocysteine hydrolase (Ahcy), mRNA	ILMN_1237919	269378	2
-1.61598	3.4099	5.78197	Ms4a7	Membrane-spanning 4-domains, subfamily A, member 7, mRNA (cDNA clone MGC:36243 IMAGE:5035752)	ILMN_3091003	109225	19
-1.61987	-3.59687	-3.92156	-	AI481316	ILMN_1254631	-	-
-1.63085	3.18204	2.55487	March1	Membrane-associated ring finger (C3HC4) 1, mRNA (cDNA clone MGC:86120 IMAGE:5703753)	ILMN_2918977	72925	8
-1.65396	1.76207	1.5963	OTTMUSG00000016703	Predicted gene, OTTMUSG00000016703 (OTTMUSG00000016703), mRNA	ILMN_2593313	329436	2
-1.66166	2.49775	2.85095	Cxcl16	Chemokine (C-X-C motif) ligand 16, mRNA (cDNA clone MGC:28190 IMAGE:3988542)	ILMN_2687586	66102	11
-1.66173	2.19083	2.1158	Cyp1b1	Cytochrome P450, family 1, subfamily b, polypeptide 1 (Cyp1b1), mRNA	ILMN_1232716	13078	17
-1.66658	-2.17828	-1.77564	-	LOC234081	ILMN_2533143	234081	-
-1.67652	-2.29102	-1.59452	Srm	Spermidine synthase, mRNA (cDNA clone MGC:11495 IMAGE:3966710)	ILMN_1225880	20810	4
-1.68794	-3.26905	-2.26572	Asns	Asparagine synthetase, mRNA (cDNA clone MGC:5995 IMAGE:3585775)	ILMN_2643513	27053	6
-1.71113	2.53743	2.2239	Cd86	CD86 antigen, mRNA (cDNA clone MGC:18471 IMAGE:4008635)	ILMN_1217041	12524	16
-1.72344	4.04055	2.31144	Cd74	CD74 antigen (invariant polypeptide of major histocompatibility complex, class II antigen-associated), mRNA (cDNA clone MGC:6	ILMN_1221817	16149	18
-1.73064	-3.09694	-2.47385	Uck2	Uridine-cytidine kinase 2, mRNA (cDNA clone MGC:35611 IMAGE:5352192)	ILMN_1242013	80914	1
-1.7463	3.79124	1.72785	2900078C09Rik	2900078C09Rik	ILMN_2451441	-	-
-1.75253	-1.66931	-1.56947	Acy1	Aminoacylase 1, mRNA (cDNA clone MGC:11593 IMAGE:3964138)	ILMN_2945472	109652	9
-1.7657	3.66324	2.2767	Cd74	CD74 antigen (invariant polypeptide of major histocompatibility complex, class II antigen-associated), mRNA (cDNA clone MGC:6	ILMN_3089584	16149	18
-1.77071	-2.33765	-1.62377	Srm	Spermidine synthase, mRNA (cDNA clone MGC:11495 IMAGE:3966710)	ILMN_2809611	20810	4
-1.77079	2.57158	2.35712	Cd86	CD86 antigen, mRNA (cDNA clone MGC:18471 IMAGE:4008635)	ILMN_2743244	12524	16
-1.77468	-2.23341	-1.53879	Srm	Spermidine synthase, mRNA (cDNA clone MGC:11495 IMAGE:3966710)	ILMN_2630641	20810	4
-1.8009	-2.65432	-2.20887	Phgdh	3-phosphoglycerate dehydrogenase, mRNA (cDNA clone MGC:117966 IMAGE:6311873)	ILMN_2772691	236539	3
-1.81977	-2.51456	-2.28751	Phgdh	3-phosphoglycerate dehydrogenase, mRNA (cDNA clone MGC:117966 IMAGE:6311873)	ILMN_2790181	236539	3
-1.84542	1.69112	1.50943	P2ry14	Purinergic receptor P2Y, G-protein coupled, 14, mRNA (cDNA clone MGC:38677 IMAGE:5356997)	ILMN_3154419	140795	3
-1.85801	-3.82504	-3.2771	Uck2	Uridine-cytidine kinase 2, mRNA (cDNA clone MGC:35611 IMAGE:5352192)	ILMN_2880536	80914	1
-1.87009	3.14619	2.4474	Serpinf1	Serine (or cysteine) peptidase inhibitor, clade F, member 1, mRNA (cDNA clone MGC:29977 IMAGE:5123884)	ILMN_2639239	20317	11
-1.90496	-1.76618	-1.65987	Me1	Malic enzyme 1, NADP(+)-dependent, cytosolic (Me1), mRNA	ILMN_2774690	17436	9
-1.91851	2.82959	2.26786	H2-Eb1	Histocompatibility 2, class II antigen E beta (H2-Eb1), mRNA	ILMN_1239102	14969	17
-1.97054	2.55152	1.51578	Adam19	Meltrin beta	ILMN_2772155	11492	11
-1.98812	-2.48065	-1.97941	Qpct	Glutaminyl-peptide cyclotransferase (glutaminyl cyclase), mRNA (cDNA clone MGC:27858 IMAGE:3491756)	ILMN_2814865	70536	17
-2.01202	3.51753	3.34731	Bgn	Biglycan, mRNA (cDNA clone MGC:28669 IMAGE:4237268)	ILMN_2964042	12111	X
-2.0143	1.94867	2.12022	Egr2	Early growth response 2 (Egr2), mRNA	ILMN_2623983	13654	10
-2.06354	3.0682	2.25838	Chst7	Carbohydrate (N-acetylglucosamino) sulfotransferase 7, mRNA (cDNA clone MGC:29368 IMAGE:5041967)	ILMN_1216374	60322	X
-2.0824	1.64588	1.6452	-	Rho-related BTB domain containing 1	ILMN_2421179	69288	-
-2.08535	4.10504	2.68559	H2-Ab1	Histocompatibility 2, class II antigen A, beta 1, mRNA (cDNA clone MGC:6297 IMAGE:2651058)	ILMN_2913716	14961	17
-2.14225	-4.12012	-2.92915	Slc7a5	Solute carrier family 7 (cationic amino acid transporter, y+ system), member 5, mRNA (cDNA clone MGC:13766 IMAGE:4188854)	ILMN_2711948	20539	8
-2.29027	3.79607	3.97507	Igfbp7	Insulin-like growth factor binding protein 7 (Igfbp7), mRNA	ILMN_2764588	29817	5
-2.50284	4.34675	2.88646	-	histocompatibility 2, class II antigen A, beta 1	ILMN_2607675	14961	-
-2.72384	2.42564	2.32209	Aif1	Allograft inflammatory factor 1, mRNA (cDNA clone MGC:35939 IMAGE:5346103)	ILMN_2804487	11629	17
-2.73802	-2.36818	-1.87617	Ass1	Argininosuccinate synthetase 1, mRNA (cDNA clone MGC:6218 IMAGE:3491910)	ILMN_1247811	11898	2
-3.06302	2.39799	1.67609	-	SLAM family member 8	ILMN_2598622	74748	-
-3.35471	3.58157	1.88164	Fxyd2	FXYD domain-containing ion transport regulator 2, mRNA (cDNA clone MGC:25914 IMAGE:4222609)	ILMN_1242135	11936	9
-3.86521	3.81309	2.32174	-	FXYD domain-containing ion transport regulator 2	ILMN_1251018	11936	-
-4.21451	2.57475	2.6692	Aif1	Allograft inflammatory factor 1, mRNA (cDNA clone MGC:35939 IMAGE:5346103)	ILMN_1212938	11629	17
-4.97329	-4.99515	-2.93116	Plau	Plasminogen activator, urokinase (Plau), mRNA	ILMN_2629582	18792	14
-6.27282	2.15805	2.22377	C1qa	Complement component 1, q subcomponent, alpha polypeptide, mRNA (cDNA clone MGC:6262 IMAGE:3592169)	ILMN_2776431	12259	4
-9.41212	1.54079	2.01938	Axl	AXL receptor tyrosine kinase (Axl), mRNA	ILMN_2651715	26362	7
-9.6457	2.25024	7.09748	C1qc	Complement component 1, q subcomponent, C chain (C1qc), mRNA	ILMN_2715840	12262	4
-11.3133	2.35316	1.94299	Ly86	Lymphocyte antigen 86 (Ly86), mRNA	ILMN_2671923	17084	13
