# Supplementary material for: Interferon Regulatory Factor 8 Regulates Pathways for Antigen Presentation in Myeloid Cells and during Tuberculosis
Source: PLoS Genet. 2011 Jun 23;7(6):e1002097. doi: 10.1371/journal.pgen.1002097 (PMC3121741; doi:10.1371/journal.pgen.1002097)
Supplement: Table S3 — Genes differentially modulated by IRF8 in wt versus IRF8 mutant BMDMs in response to IFNγ/CpG exposure (two-way Anova; 2×2 interaction). (XLS) [file pgen.1002097.s005.xls]

## Sheet: Feuil1
Table S3. Genes differentially modulated by Irf8 in wt vs. Irf8 mutant BMDMs in response to IFN/CpG exposure (two-way Anova; 2X2 interaction).
Gene Expression Ratios
(IFNg-CpG/Ctrl)
wt	mutant	Gene ID	Gene Name	Illumina ID	LocusLink	Chr.
5.32276	1.98536	Ephx1	Epoxide hydrolase 1, microsomal, mRNA (cDNA clone MGC:30577 IMAGE:3491966)	ILMN_2664224	13849	1
5.26679	2.98178	Cyp27a1	Cytochrome P450, family 27, subfamily a, polypeptide 1 (Cyp27a1), nuclear gene encoding mitochondrial protein, mRNA	ILMN_2960108	104086	1
4.75031	2.68064	Cyp27a1	Cytochrome P450, family 27, subfamily a, polypeptide 1 (Cyp27a1), nuclear gene encoding mitochondrial protein, mRNA	ILMN_2620326	104086	1
4.50966	8.39208	Ms4a7	Membrane-spanning 4-domains, subfamily A, member 7, mRNA (cDNA clone MGC:36243 IMAGE:5035752)	ILMN_3019158	109225	19
4.38916	1.84776	Ciita	MHC class II transactivator CIITA form IV	ILMN_2678211	12265	16
4.22641	2.62321	Il10ra	Interleukin 10 receptor, alpha (Il10ra), mRNA	ILMN_1219946	16154	9
3.96238	2.22077	Matk	Megakaryocyte-associated tyrosine kinase (Matk), mRNA	ILMN_2743902	17179	10
3.79167	1.68351	Igh-6	Igh-6	ILMN_2744657	380798	-
3.79124	1.72785	2900078C09Rik	2900078C09Rik	ILMN_2451441	-	-
3.74021	1.6568	Igh-6	Igh-6	ILMN_2744660	380798	-
3.58157	1.88164	Fxyd2	FXYD domain-containing ion transport regulator 2, mRNA (cDNA clone MGC:25914 IMAGE:4222609)	ILMN_1242135	11936	9
3.44889	2.04997	Csf3r	Colony stimulating factor 3 receptor (granulocyte) (Csf3r), mRNA	ILMN_2806180	12986	4
3.44612	1.8505	Rassf4	Ras association (RalGDS/AF-6) domain family member 4, mRNA (cDNA clone MGC:27537 IMAGE:4459337)	ILMN_2672698	213391	6
3.44485	2.21332	Rassf4	Ras association (RalGDS/AF-6) domain family member 4, mRNA (cDNA clone MGC:27537 IMAGE:4459337)	ILMN_2956092	213391	6
3.4099	5.78197	Ms4a7	Membrane-spanning 4-domains, subfamily A, member 7, mRNA (cDNA clone MGC:36243 IMAGE:5035752)	ILMN_3091003	109225	19
3.40749	2.2497	Rassf4	Ras association (RalGDS/AF-6) domain family member 4, mRNA (cDNA clone MGC:27537 IMAGE:4459337)	ILMN_2686244	213391	6
3.37129	1.17434	Fxyd2	FXYD domain-containing ion transport regulator 2, mRNA (cDNA clone MGC:25914 IMAGE:4222609)	ILMN_2616328	11936	9
3.3462	1.95494	Csf3r	Colony stimulating factor 3 receptor (granulocyte) (Csf3r), mRNA	ILMN_1255648	12986	4
3.28051	2.19415	Clec2d	C-type lectin domain family 2, member d (Clec2d), mRNA	ILMN_2603647	93694	6
3.17428	2.26253	Ccpg1	Cell cycle progression 1, mRNA (cDNA clone IMAGE:3711012)	ILMN_1227277	72278	9
3.17104	1.94224	Tnfaip8l2	Tumor necrosis factor, alpha-induced protein 8-like 2 (Tnfaip8l2), mRNA	ILMN_1249688	69769	3
3.15985	1.6922	2310047M10Rik	RIKEN cDNA 2310047M10 gene	ILMN_2645763	71923	-
3.07328	2.27545	Csad	Cysteine sulfinic acid decarboxylase (Csad), mRNA	ILMN_2777059	246277	15
3.05107	1.46106	Arl5c	ADP-ribosylation factor-like 5C (Arl5c), mRNA	ILMN_2943057	217151	11
3.05018	1.66018	2310047M10Rik	RIKEN cDNA 2310047M10 gene (2310047M10Rik), mRNA	ILMN_2946608	71923	11
3.01055	1.28602	H2-DMb1	Histocompatibility 2, class II, locus Mb1, mRNA (cDNA clone MGC:5741 IMAGE:3486844)	ILMN_1244977	14999	17
2.94289	1.10005	Slc6a12	Solute carrier family 6 (neurotransmitter transporter, betaine/GABA), member 12 (Slc6a12), mRNA	ILMN_1256644	14411	6
2.89265	1.13842	Mgl2	Macrophage galactose-type C-type lectin 2 (Mgl2)	ILMN_2707319	216864	11
2.84212	1.19136	Mgl1	Macrophage galactose N-acetyl-galactosamine specific lectin 1 (Mgl1), mRNA	ILMN_1249486	17312	11
2.83146	1.21612	Ndrg2	N-myc downstream regulated gene 2, mRNA (cDNA clone MGC:13746 IMAGE:4211421)	ILMN_2771991	29811	14
2.83107	1.2309	H2-DMb2	Histocompatibility 2, class II, locus Mb2 (H2-DMb2), mRNA	ILMN_2589164	15000	17
2.82564	1.92394	Ltbp3	Latent transforming growth factor beta binding protein 3 (Ltbp3), mRNA	ILMN_2776619	16998	19
2.7783	1.76936	Matk	Megakaryocyte-associated tyrosine kinase (Matk), mRNA	ILMN_2811421	17179	10
2.76963	1.365	Sdc1	Syndecan 1, mRNA (cDNA clone MGC:5879 IMAGE:3501359)	ILMN_1228718	20969	12
2.67127	1.12645	Rnase6	Ribonuclease, RNase A family, 6, mRNA (cDNA clone MGC:164265 IMAGE:40130911)	ILMN_2759309	78416	14
2.64451	1.98194	Fam49a	Family with sequence similarity 49, member A (Fam49a), transcript variant 2, mRNA	ILMN_2983525	76820	12
2.61411	6.41834	Angptl4	Angiopoietin-like 4, mRNA (cDNA clone MGC:35885 IMAGE:5137159)	ILMN_2759365	57875	17
2.61089	1.4359	Cib2	Calcium and integrin binding family member 2, mRNA (cDNA clone MGC:11420 IMAGE:3599342)	ILMN_2744587	56506	9
2.55152	1.51578	Adam19	Meltrin beta	ILMN_2772155	11492	11
2.51986	1.22776	Ramp1	Receptor (calcitonin) activity modifying protein 1, mRNA (cDNA clone IMAGE:5323866)	ILMN_2734391	51801	1
2.5126	1.77562	Mgst1	Microsomal glutathione S-transferase 1, mRNA (cDNA clone MGC:6549 IMAGE:2655738)	ILMN_2940195	56615	6
2.49682	1.85333	Csad	Cysteine sulfinic acid decarboxylase (Csad), mRNA	ILMN_2810624	246277	15
2.48407	1.65449	Mgst1	Microsomal glutathione S-transferase 1, mRNA (cDNA clone MGC:6549 IMAGE:2655738)	ILMN_2669416	56615	6
2.46646	1.63229	Plxnd1	Plexin D1, mRNA (cDNA clone IMAGE:4219417)	ILMN_2550095	67784	6
2.44893	1.59856	-	plexin D1	ILMN_1214608	67784	-
2.42103	1.3857	Csf3r	Colony stimulating factor 3 receptor (granulocyte) (Csf3r), mRNA	ILMN_1241302	12986	4
2.39666	1.79823	Fam46a	PREDICTED: Mus musculus cDNA sequence BC023892, transcript variant 2 (BC023892), mRNA	ILMN_2502471	212943	9
2.31675	1.68167	-	RIKEN cDNA 2210404O07 gene	ILMN_2648317	72273	-
2.31671	7.97365	C1qb	Complement component 1, q subcomponent, beta polypeptide (C1qb), mRNA	ILMN_2619620	12260	4
2.28933	1.56576	6030429G01Rik	RIKEN cDNA 6030429G01 gene, mRNA (cDNA clone MGC:183896 IMAGE:9087896)	ILMN_2959253	436022	7
2.26536	1.35646	Fuca1	fucosidase, alpha-L- 1, tissue	ILMN_1257126	71665	-
2.25024	7.09748	C1qc	Complement component 1, q subcomponent, C chain (C1qc), mRNA	ILMN_2715840	12262	4
2.22045	1.28088	Vwf	Von Willebrand factor	ILMN_2519673	22371	6
2.17409	1.4972	Sft2d2	SFT2 domain containing 2 (Sft2d2), mRNA	ILMN_1260046	108735	1
2.1512	1.26594	Sla	Src-like adaptor, mRNA (cDNA clone MGC:41214 IMAGE:1430090)	ILMN_3118707	20491	15
2.14981	1.30036	Tal2	T-cell acute lymphocytic leukemia 2 (Tal2), mRNA	ILMN_2696903	21350	4
2.14805	1.21322	1190002A17Rik	RIKEN cDNA 1190002A17 gene	ILMN_2590894	68870	-
2.13737	1.13677	Cyp4f18	Cytochrome P450, family 4, subfamily f, polypeptide 18, mRNA (cDNA clone MGC:19144 IMAGE:4218398)	ILMN_3090207	72054	8
2.12927	1.17796	Lpin1	Lipin 1-b (Lpin1)	ILMN_2507725	14245	12
2.11696	1.55853	-	AU020206	ILMN_2461320	-	-
2.10688	1.45126	1200002N14Rik	RIKEN cDNA 1200002N14 gene (1200002N14Rik), mRNA	ILMN_1219820	71712	10
2.10352	1.66509	Il6ra	Interleukin 6 receptor, alpha (Il6ra), mRNA	ILMN_2706430	16194	3
2.10177	1.2911	Pdzk1ip1	PDZK1 interacting protein 1, mRNA (cDNA clone MGC:19227 IMAGE:4241868)	ILMN_2618935	67182	4
2.08406	1.53615	-	6330404A07Rik	ILMN_1247919	70754	-
2.08168	1.35252	Slc31a2	Solute carrier family 31, member 2, mRNA (cDNA clone MGC:35783 IMAGE:4502064)	ILMN_2634656	20530	4
2.07942	1.22051	Lpin1	Lipin 1-b (Lpin1)	ILMN_3111744	14245	12
2.05036	1.07206	Sema4a	Sema domain, immunoglobulin domain (Ig), transmembrane domain (TM) and short cytoplasmic domain, (semaphorin) 4A, mRNA (cDNA	ILMN_1215120	20351	3
2.0487	1.2476	Prkg1	CGMP-dependent protein kinase type Ib (Prkg1b)	ILMN_2473274	19091	19
2.03397	1.4317	Macrod1	MACRO domain containing 1 (Macrod1), mRNA	ILMN_2683986	107227	19
2.03372	1.58251	Cdkn2c	Cyclin-dependent kinase inhibitor 2C (p18, inhibits CDK4), mRNA (cDNA clone MGC:36118 IMAGE:5374670)	ILMN_1215651	12580	4
2.03093	1.05348	Mgl2	Macrophage galactose-type C-type lectin 2 (Mgl2)	ILMN_2707099	216864	11
2.02813	1.28505	Sdc1	Syndecan 1, mRNA (cDNA clone MGC:5879 IMAGE:3501359)	ILMN_2756943	20969	12
2.02571	1.57288	Il6ra	Interleukin 6 receptor, alpha (Il6ra), mRNA	ILMN_1216057	16194	3
2.02167	1.66359	Unc93b1	Unc-93 homolog B1 (C. elegans) (Unc93b1), mRNA	ILMN_2795078	54445	19
2.00916	1.28914	Idh1	Isocitrate dehydrogenase 1 (NADP+), soluble (Idh1), transcript variant 2, mRNA	ILMN_2729458	15926	1
1.99293	1.2951	1500012F01Rik	RIKEN cDNA 1500012F01 gene (1500012F01Rik), mRNA	ILMN_2939012	68949	2
1.98818	1.35249	Cib2	Calcium and integrin binding family member 2, mRNA (cDNA clone MGC:11420 IMAGE:3599342)	ILMN_2659168	56506	9
1.98231	1.30035	Fam46a	PREDICTED: Mus musculus cDNA sequence BC023892, transcript variant 2 (BC023892), mRNA	ILMN_1242130	212943	9
1.98133	1.50274	BC037034	CDNA sequence BC037034 (BC037034), transcript variant 2, mRNA	ILMN_1257019	231807	5
1.96129	1.4967	Ticam2	Toll-like receptor adaptor molecule 2, mRNA (cDNA clone MGC:107370 IMAGE:30017195)	ILMN_2955020	225471	18
1.95888	1.32327	-	2310002J21Rik	ILMN_1214782	-	-
1.94291	1.57735	2410066E13Rik	RIKEN cDNA 2410066E13 gene (2410066E13Rik), mRNA	ILMN_1244801	68235	6
1.93487	1.39521	Btg1	B-cell translocation gene 1, anti-proliferative, mRNA (cDNA clone MGC:19049 IMAGE:4190018)	ILMN_2866185	12226	10
1.91177	1.38193	-	B230343A10Rik	ILMN_2468473	-	-
1.911	1.20751	Vegfc	Vascular endothelial growth factor C (Vegfc), mRNA	ILMN_2486573	22341	8
1.90298	1.31731	Daglb	Diacylglycerol lipase, beta (Daglb), mRNA	ILMN_2714548	231871	5
1.89847	1.33218	Serinc3	Serine incorporator 3, mRNA (cDNA clone MGC:31028 IMAGE:5039323)	ILMN_2787844	26943	2
1.89016	1.2432	Mgll	Monoglyceride lipase (Mgll gene), transcript 2	ILMN_2857957	23945	6
1.88757	1.10379	A430084P05Rik	RIKEN cDNA A430084P05 gene	ILMN_2534201	327957	-
1.8786	1.42281	Hmha1	Histocompatibility (minor) HA-1 (Hmha1), transcript variant 1, mRNA	ILMN_2685023	70719	10
1.85454	-1.25408	F10	Coagulation factor X, mRNA (cDNA clone MGC:6641 IMAGE:3495496)	ILMN_2688912	14058	8
1.85257	1.24568	Rogdi	Rogdi homolog (Drosophila) (Rogdi), mRNA	ILMN_1222821	66049	16
1.85108	1.21839	Rcsd1	RCSD domain containing 1, mRNA (cDNA clone MGC:32399 IMAGE:5037953)	ILMN_1250704	226594	1
1.8479	1.21926	Ccl8	Chemokine (C-C motif) ligand 8 (Ccl8), mRNA	ILMN_1238886	20307	11
1.84123	1.41632	Gstt1	Glutathione S-transferase, theta 1, mRNA (cDNA clone MGC:19075 IMAGE:4193816)	ILMN_2680533	14871	10
1.83881	1.31582	Fas	Fas (TNF receptor superfamily member 6) (Fas), mRNA	ILMN_2479290	14102	19
1.8366	1.15212	Agap1	ArfGAP with GTPase domain, ankyrin repeat and PH domain 1 (Agap1), transcript variant 2, mRNA	ILMN_3086136	347722	1
1.8363	1.43995	Ypel3	Yippee-like 3 (Drosophila) (Ypel3), mRNA	ILMN_2453076	66090	7
1.82819	1.42842	-	AW228700	ILMN_2499862	-	-
1.82753	1.19107	Tmem173	Transmembrane protein 173, mRNA (cDNA clone IMAGE:5343545)	ILMN_2736197	72512	18
1.82499	1.1943	Csf3r	Colony stimulating factor 3 receptor (granulocyte) (Csf3r), mRNA	ILMN_2707409	12986	4
1.81695	1.25292	Csf3r	Colony stimulating factor 3 receptor (granulocyte) (Csf3r), mRNA	ILMN_2746501	12986	4
1.80599	1.15771	Mgll	Monoglyceride lipase (Mgll gene), transcript 2	ILMN_2592925	23945	6
1.79955	1.46808	Rab43	RAB43, member RAS oncogene family (Rab43), transcript variant 2, mRNA	ILMN_3155342	69834	6
1.79745	1.22931	Akap13	A kinase (PRKA) anchor protein 13 (Akap13), mRNA	ILMN_2552983	75547	7
1.79531	1.52591	Ncf2	Neutrophil cytosolic factor 2, mRNA (cDNA clone MGC:5795 IMAGE:3592460)	ILMN_2649101	17970	1
1.79368	1.28696	Mras	RIKEN cDNA 2900078C09 gene, mRNA (cDNA clone IMAGE:5358868)	ILMN_1252830	17532	9
1.78919	1.38527	Rffl	Fring	ILMN_3048689	67338	11
1.78642	1.07911	-	LOC231663	ILMN_1250136	231663	-
1.7844	1.14751	Fam117a	Family with sequence similarity 117, memberA, mRNA (cDNA clone MGC:66582 IMAGE:6415669)	ILMN_1224162	215512	11
1.77239	1.39174	-	4833438C02Rik	ILMN_1237342	-	-
1.76825	1.27539	-	2310005L22Rik	ILMN_2490820	-	-
1.76379	1.02141	OTTMUSG00000016644	Predicted gene, OTTMUSG00000016644 (OTTMUSG00000016644), transcript variant 2, mRNA	ILMN_1229197	667373	19
1.7571	1.43117	Snta1	Syntrophin, acidic 1, mRNA (cDNA clone MGC:18480 IMAGE:3674921)	ILMN_2734142	20648	2
1.74142	2.25379	Gna12	Guanine nucleotide binding protein, alpha 12 (Gna12), mRNA	ILMN_2686393	14673	5
1.73874	1.34633	Gm2a	GM2 ganglioside activator protein, mRNA (cDNA clone MGC:5949 IMAGE:3482848)	ILMN_2661971	14667	11
1.73184	1.2257	Depdc6	DEP domain containing 6 (Depdc6), transcript variant 1, mRNA	ILMN_3163001	97998	15
1.73125	1.20253	Rbpms	RNA binding protein gene with multiple splicing, mRNA (cDNA clone MGC:40656 IMAGE:4225078)	ILMN_2568516	19663	8
1.72844	1.33245	Kif3c	Kinesin family member 3C (Kif3c), mRNA	ILMN_2590729	16570	12
1.71361	1.06533	Tesk2	Testis-specific kinase 2 (Tesk2), mRNA	ILMN_1234456	230661	4
1.71255	1.32025	Nfam1	NFAT activation molecule 1 (Nfam1)	ILMN_1248347	74039	15
1.70389	1.18944	Pik3r6	Phosphoinositide-3-kinase, regulatory subunit 6, mRNA (cDNA clone MGC:38644 IMAGE:5356085)	ILMN_3160107	104709	11
1.69963	1.10698	Kynu	Kynureninase (L-kynurenine hydrolase), mRNA (cDNA clone MGC:30315 IMAGE:5136970)	ILMN_1214750	70789	2
1.69222	1.27952	Ccl24	Eotaxin-2 (Scya24)	ILMN_1225406	56221	5
1.6856	1.26427	AB124611	CDNA sequence AB124611 (AB124611), mRNA	ILMN_2719139	382062	9
1.68263	1.01539	Il13ra1	Interleukin 13 receptor, alpha 1 (Il13ra1), mRNA	ILMN_2668696	16164	X
1.6801	1.19623	Naprt1	Nicotinate phosphoribosyltransferase-like protein	ILMN_1225191	223646	15
1.67947	1.39211	Mapkapk2	MAP kinase-activated protein kinase 2, mRNA (cDNA clone IMAGE:5003277)	ILMN_2614212	17164	1
1.67931	1.28252	Pdcd4	Programmed cell death 4 (Pdcd4), mRNA	ILMN_2898878	18569	19
1.6776	2.95529	Mmp13	Matrix metallopeptidase 13 (Mmp13), mRNA	ILMN_2737685	17386	9
1.67604	1.35005	Sertad3	SERTA domain containing 3, mRNA (cDNA clone MGC:41372 IMAGE:1364881)	ILMN_1231396	170742	7
1.67239	1.31814	Mbp	Myelin basic protein, mRNA (cDNA clone MGC:6184 IMAGE:3499588)	ILMN_3011353	17196	18
1.66705	1.38876	Dnajb2	DnaJ (Hsp40) homolog, subfamily B, member 2, mRNA (cDNA clone MGC:19256 IMAGE:3968468)	ILMN_2725428	56812	1
1.66659	1.2268	Tle6	Transducin-like enhancer of split 6, homolog of Drosophila E(spl) (Tle6), mRNA	ILMN_2900617	114606	10
1.65771	2.24318	Irf4	Interferon regulatory factor 4 (Irf4), mRNA	ILMN_2623699	16364	13
1.64564	1.27016	Prkcd	Protein kinase C delta	ILMN_1245750	18753	14
1.63979	1.35726	Tmem38b	Transmembrane protein 38B (Tmem38b), mRNA	ILMN_2795791	52076	4
1.63843	1.2727	Tspan17	Tetraspanin 17 (Tspan17), mRNA	ILMN_2817717	74257	13
1.62683	1.34214	Pfn2	Profilin 2, mRNA (cDNA clone MGC:35930 IMAGE:5059568)	ILMN_1260064	18645	3
1.62627	1.38579	Ncf2	Neutrophil cytosolic factor 2, mRNA (cDNA clone MGC:5795 IMAGE:3592460)	ILMN_2887381	17970	1
1.6243	1.22813	Il11ra1	Interleukin 11 receptor, alpha chain 1, mRNA (cDNA clone MGC:6067 IMAGE:3585497)	ILMN_1248616	16157	4
1.62422	-1.12429	Ctsh	Cathepsin H, mRNA (cDNA clone MGC:6103 IMAGE:2647229)	ILMN_2872058	13036	9
1.62188	1.04696	Gstm1	Glutathione S-transferase, mu 1, mRNA (cDNA clone MGC:6200 IMAGE:3600444)	ILMN_1228233	14862	3
1.62071	1.30224	-	ribonuclease T2 (Rnaset2), transcript variant 2, mRNA.	ILMN_3154111	-	-
1.61644	1.41941	Kdm4b	Jumonji domain containing 2B, mRNA (cDNA clone MGC:6349 IMAGE:3490671)	ILMN_2990420	193796	17
1.609	1.11578	BC028528	CDNA sequence BC028528 (BC028528), mRNA	ILMN_2656422	229600	3
1.60215	1.29927	Pfn2	Profilin 2, mRNA (cDNA clone MGC:35930 IMAGE:5059568)	ILMN_2929791	18645	3
1.60042	1.28646	Arl5a	ADP-ribosylation factor-like 5A, mRNA (cDNA clone MGC:117517 IMAGE:30843038)	ILMN_1221102	75423	2
1.59822	1.28802	Fes	Feline sarcoma oncogene, mRNA (cDNA clone MGC:150316 IMAGE:40111855)	ILMN_2695793	14159	7
1.59369	1.30686	Acox3	Mus musculus, clone IMAGE:4971408, mRNA	ILMN_2735573	80911	5
1.5936	1.01523	-	4631422O05Rik	ILMN_1223198	-	-
1.58835	1.14473	Dusp28	Dual specificity phosphatase 28, mRNA (cDNA clone MGC:155443 IMAGE:8733876)	ILMN_2776681	67446	1
1.58648	1.293	Tle2	Transducin-like enhancer of split 2, homolog of Drosophila E(spl) (Tle2), mRNA	ILMN_2669225	21886	10
1.58499	1.0972	BC028528	CDNA sequence BC028528 (BC028528), mRNA	ILMN_2837802	229600	3
1.58409	1.18421	Ncrna00153	Non-protein coding RNA 153, mRNA (cDNA clone MGC:183755 IMAGE:9087755)	ILMN_2828492	228730	2
1.58401	1.17258	Fam132a	Family with sequence similarity 132, member A, mRNA (cDNA clone MGC:25716 IMAGE:3966551)	ILMN_2645295	67389	4
1.58349	1.29234	Glt8d1	Glycosyltransferase 8 domain containing 1 (Glt8d1), mRNA	ILMN_1259198	76485	14
1.58314	1.25847	Arl5a	ADP-ribosylation factor-like 5A, mRNA (cDNA clone MGC:117517 IMAGE:30843038)	ILMN_2692989	75423	2
1.57885	1.01876	BC028528	CDNA sequence BC028528 (BC028528), mRNA	ILMN_2765335	229600	3
1.57612	1.14708	Rab13	RAB13, member RAS oncogene family (Rab13), mRNA	ILMN_2647792	68328	3
1.57572	1.2623	Tmem80	Transmembrane protein 80 (Tmem80), transcript variant 1, mRNA	ILMN_2622780	71448	7
1.57144	1.27355	Ube2h	Ubiquitin-conjugating enzyme E2H, mRNA (cDNA clone MGC:6029 IMAGE:3600233)	ILMN_2417174	22214	6
1.56951	1.26607	Casp6	Caspase 6, mRNA (cDNA clone MGC:5873 IMAGE:3491126)	ILMN_2923864	12368	3
1.56479	1.2782	Irak4	Interleukin-1 receptor associated kinase 4 (Irak4)	ILMN_2812164	266632	15
1.56021	1.18834	5031414D18Rik	RIKEN cDNA 5031414D18 gene (5031414D18Rik), mRNA	ILMN_2985657	271221	14
1.55871	1.28052	Itm2b	Integral membrane protein 2B, mRNA (cDNA clone MGC:27534 IMAGE:4458918)	ILMN_2670375	16432	14
1.55227	1.36954	-	Gats	ILMN_1219184	333625	-
1.55185	1.16842	Naprt1	Nicotinate phosphoribosyltransferase-like protein	ILMN_2799590	223646	15
1.55114	1.21292	Rps9	Ribosomal protein S9, mRNA (cDNA clone MGC:19433 IMAGE:3494314)	ILMN_2643092	76846	7
1.54609	-1.08898	Ctsh	Cathepsin H, mRNA (cDNA clone MGC:6103 IMAGE:2647229)	ILMN_2775154	13036	9
1.54018	2.04394	Man1a	Mannosidase 1, alpha, mRNA (cDNA clone MGC:18448 IMAGE:4223319)	ILMN_2715319	17155	10
1.53693	1.11531	Rpl23	Ribosomal protein L23, mRNA (cDNA clone MGC:30994 IMAGE:5252035)	ILMN_1238227	65019	11
1.53576	1.18659	Ttpal	Tocopherol (alpha) transfer protein-like (Ttpal), transcript variant 1, mRNA	ILMN_2722769	76080	2
1.53392	1.07569	Tlr9	Toll-like receptor 9 (Tlr9), mRNA	ILMN_2849322	81897	9
1.52832	1.2191	Pik3r6	Phosphoinositide-3-kinase, regulatory subunit 6, mRNA (cDNA clone MGC:38644 IMAGE:5356085)	ILMN_3160361	104709	11
1.52336	1.14415	-	9130223C08Rik	ILMN_2441142	-	-
1.52325	1.01331	Xpr1	Xenotropic and polytropic retrovirus receptor 1, mRNA (cDNA clone IMAGE:4506466)	ILMN_1214765	19775	1
1.523	1.23557	Sbk1	SH3-binding kinase 1 (Sbk1), mRNA	ILMN_2724545	104175	7
1.52139	1.34685	Arih2	UbcM4 interacting protein 48	ILMN_2696247	23807	9
1.52054	1.19078	Tmem159	Transmembrane protein 159 (Tmem159), mRNA	ILMN_1256463	233806	7
1.51939	1.2126	1300018J18Rik	RIKEN cDNA 1300018J18 gene, mRNA (cDNA clone MGC:176254 IMAGE:9055905)	ILMN_2687854	223776	15
1.51742	1.13641	Ccdc112	Coiled-coil domain containing 112, mRNA (cDNA clone IMAGE:40062367)	ILMN_1248354	240261	18
1.5144	1.27072	-	cytidine and dCMP deaminase domain containing 1	ILMN_2639588	71891	-
1.51361	1.15917	Gmip	Gem-interacting protein, mRNA (cDNA clone MGC:79209 IMAGE:6847400)	ILMN_2788574	78816	8
1.51342	1.25419	-	cytidine and dCMP deaminase domain containing 1	ILMN_2639589	71891	-
1.51319	1.14422	-	pol polyprotein	ILMN_2588002	280487	-
1.51256	1.24985	Tyrobp	TYRO protein tyrosine kinase binding protein (Tyrobp), mRNA	ILMN_2867147	22177	7
1.50997	1.27089	1110012D08Rik	RIKEN cDNA 1110012D08 gene, mRNA (cDNA clone MGC:47459 IMAGE:4507848)	ILMN_1221251	73827	10
1.50981	2.21894	Zdhhc14	NEW1 domain containing protein	ILMN_1240332	224454	17
1.50885	1.03404	Tlcd2	TLC domain containing 2, mRNA (cDNA clone MGC:37811 IMAGE:5098319)	ILMN_1213090	380712	11
1.50361	1.16996	Eef2	Eukaryotic translation elongation factor 2, mRNA (cDNA clone MGC:6761 IMAGE:3600352)	ILMN_2589181	13629	10
1.48236	2.02162	Apoc1	Apolipoprotein C-I, mRNA (cDNA clone MGC:30241 IMAGE:5124986)	ILMN_2599794	11812	7
1.43366	1.79109	Evi2a	Ecotropic viral integration site 2a, mRNA (cDNA clone MGC:47928 IMAGE:1396641)	ILMN_3049896	14017	11
1.4108	1.87948	Apoc2	Apolipoprotein C-II, mRNA (cDNA clone MGC:18425 IMAGE:4195301)	ILMN_2880540	11813	7
1.39269	1.6881	Clec12a	C-type lectin domain family 12, member a, mRNA (cDNA clone MGC:107404 IMAGE:30044572)	ILMN_1230533	232413	6
1.36318	3.03793	Slc40a1	Solute carrier family 40 (iron-regulated transporter), member 1, mRNA (cDNA clone MGC:6489 IMAGE:2647365)	ILMN_2747923	53945	1
1.36157	1.74934	Evi2a	Ecotropic viral integration site 2a, mRNA (cDNA clone MGC:47928 IMAGE:1396641)	ILMN_3153285	14017	11
1.34977	1.9427	Pkib	Protein kinase inhibitor beta, cAMP dependent, testis specific (Pkib), transcript variant 1, mRNA	ILMN_1217389	18768	10
1.33548	2.00561	Adcy3	Adenylate cyclase 3 (Adcy3), mRNA	ILMN_2666118	104111	12
1.30586	1.70195	Abhd12	Abhydrolase domain containing 12 (Abhd12), mRNA	ILMN_2774267	76192	2
1.28592	1.53877	Zc3h12d	Zinc finger CCCH type containing 12D, mRNA (cDNA clone MGC:132956 IMAGE:40062049)	ILMN_2680398	237256	10
1.26499	1.5315	Tmem8	Transmembrane protein 8 (five membrane-spanning domains), mRNA (cDNA clone MGC:11794 IMAGE:3595205)	ILMN_1219908	60455	17
1.2648	1.70866	Slc7a7	Solute carrier family 7 (cationic amino acid transporter, y+ system), member 7, mRNA (cDNA clone MGC:25257 IMAGE:4482816)	ILMN_2723826	20540	14
1.25156	1.74566	Nrcam	Neuron-glia-CAM-related cell adhesion molecule (Nrcam), transcript variant 2, mRNA	ILMN_1245780	319504	12
1.2173	1.76058	Mmp13	Matrix metallopeptidase 13 (Mmp13), mRNA	ILMN_1249336	17386	9
1.203	1.63836	Olfr110	Olfactory receptor 110 (Olfr110), mRNA	ILMN_1250690	258325	17
1.17938	-1.50101	Slco4a1	Solute carrier organic anion transporter family, member 4a1 (Slco4a1), mRNA	ILMN_2661340	108115	2
1.15869	1.64582	Nrp1	Neuropilin 1 (Nrp1), mRNA	ILMN_1237197	18186	8
1.15614	1.73665	Slc7a7	Solute carrier family 7 (cationic amino acid transporter, y+ system), member 7, mRNA (cDNA clone MGC:25257 IMAGE:4482816)	ILMN_1240318	20540	14
1.15115	1.6178	Nrp1	Neuropilin 1 (Nrp1), mRNA	ILMN_2669912	18186	8
1.14712	-1.57	Ldlr	Low density lipoprotein receptor, mRNA (cDNA clone MGC:29127 IMAGE:5052599)	ILMN_1233469	16835	9
1.1433	1.86331	Stab1	Stabilin 1, mRNA (cDNA clone IMAGE:4983573)	ILMN_2727432	192187	14
1.09895	1.75947	-	matrix metallopeptidase 27	ILMN_2533376	234911	-
1.08191	1.90855	Folr2	Folate receptor 2 (fetal), mRNA (cDNA clone MGC:36142 IMAGE:5102303)	ILMN_2775030	14276	7
1.07756	1.50724	Lfng	LFNG O-fucosylpeptide 3-beta-N-acetylglucosaminyltransferase (Lfng), mRNA	ILMN_1247209	16848	5
1.06729	-1.5212	Mvd	Mevalonate (diphospho) decarboxylase (Mvd), mRNA	ILMN_2645275	192156	8
1.06211	-2.15157	Mgst2	CDNA clone IMAGE:9054092	ILMN_2613832	211666	3
1.03895	-1.72267	Aldoc	Aldolase C, fructose-bisphosphate, mRNA (cDNA clone MGC:6732 IMAGE:3589205)	ILMN_3160137	11676	11
1.0359	1.96361	Folr2	Folate receptor 2 (fetal), mRNA (cDNA clone MGC:36142 IMAGE:5102303)	ILMN_2865285	14276	7
1.02153	-1.5257	Ldlr	Low density lipoprotein receptor, mRNA (cDNA clone MGC:29127 IMAGE:5052599)	ILMN_1221255	16835	9
1.0184	1.52118	Ccr3	Chemokine (C-C motif) receptor 3 (Ccr3), mRNA	ILMN_2680290	12771	9
-1.0052	-3.07375	Scd1	Strain BALB/c stearoyl-coenzyme A desaturase 1 (Scd1)	ILMN_1237375	20249	19
-1.03188	-2.21034	Dmkn	Dermokine (Dmkn), transcript variant 1, mRNA	ILMN_3105563	73712	7
-1.03832	-1.55575	Flt1	FMS-like tyrosine kinase 1, mRNA (cDNA clone MGC:36074 IMAGE:5368921)	ILMN_1227926	14254	5
-1.05594	-2.36636	Dmkn	Dermokine (Dmkn), transcript variant 1, mRNA	ILMN_1229763	73712	7
-1.07538	-1.91572	-	RIKEN cDNA 1810033B17 gene	ILMN_2712151	69189	-
-1.08249	-1.54181	Fam102a	Family with sequence similarity 102, member A (Fam102a), mRNA	ILMN_1225348	98952	2
-1.11714	-1.82816	Cyp51	Cytochrome P450, family 51, mRNA (cDNA clone MGC:19072 IMAGE:4193738)	ILMN_2688075	13121	5
-1.12531	-1.93762	Centb1	Centaurin, beta 1 (Centb1), mRNA	ILMN_2642969	216859	11
-1.12731	-1.57672	Idi1	Isopentenyl-diphosphate delta isomerase (Idi1), transcript variant 1, mRNA	ILMN_2590923	319554	13
-1.12923	-2.2934	Slc6a13	Solute carrier family 6 (neurotransmitter transporter, GABA), member 13 (Slc6a13), mRNA	ILMN_1212645	14412	6
-1.14432	-2.26239	Tgfbi	Transforming growth factor, beta induced (Tgfbi), mRNA	ILMN_2727663	21810	13
-1.14962	-2.19622	Stard4	Strain C57BL/6 StAR-related lipid transfer protein 4 (Stard4)	ILMN_1240445	170459	18
-1.14997	-1.52416	Dbi	Diazepam binding inhibitor, mRNA (cDNA clone MGC:18631 IMAGE:4194069)	ILMN_3150159	13167	1
-1.15243	1.57769	Tgm2	Transglutaminase 2, C polypeptide, mRNA (cDNA clone MGC:6152 IMAGE:3256943)	ILMN_2692615	21817	2
-1.17919	-1.63341	Eme1	Essential meiotic endonuclease 1 homolog 1 (S. pombe), mRNA (cDNA clone MGC:106543 IMAGE:30630337)	ILMN_1251679	268465	11
-1.18974	-1.57708	-	Srebf2	ILMN_1234082	-	-
-1.20437	1.96679	Tfrc	Transferrin receptor 1 (TFR1 gene)	ILMN_2619848	22042	16
-1.22935	-1.83171	-	F730011J02	ILMN_2607112	232336	-
-1.26037	1.96043	Tfrc	Transferrin receptor 1 (TFR1 gene)	ILMN_2860804	22042	16
-1.26728	-1.51157	-	kinesin family member 23	ILMN_1249092	71819	-
-1.28699	-2.21882	Sell	Selectin, lymphocyte (Sell), mRNA	ILMN_3009860	20343	1
-1.29488	-1.58451	Dap	Death-associated protein (Dap), mRNA	ILMN_1234812	223453	15
-1.29751	-1.7248	-	WD repeat domain 90	ILMN_2632519	106618	-
-1.32358	-2.06918	Ctsg	Cathepsin G (Ctsg), mRNA	ILMN_1220236	13035	14
-1.37974	-2.42374	Scd2	Fatty acid desaturase (Scd3)	ILMN_2919259	20250	19
-1.38407	-1.7166	1700113i22rik	RIKEN cDNA 1700113I22 gene (1700113i22rik), mRNA	ILMN_2662036	73635	11
-1.43768	-2.36199	Trem3	Triggering receptor expressed on myeloid cells 3 (Trem3), mRNA	ILMN_2915303	58218	17
-1.51572	-1.05231	Nppb	Natriuretic peptide precursor type B (Nppb), mRNA	ILMN_2726837	18158	4
-1.51699	-1.12144	Tmem201	Transmembrane protein 201 (Tmem201), transcript variant 1, mRNA	ILMN_3068535	230917	4
-1.51763	-1.22065	D19Bwg1357e	DNA segment, Chr 19, Brigham & Women's Genetics 1357 expressed, mRNA (cDNA clone IMAGE:4482598)	ILMN_1220305	52874	19
-1.51786	-1.24564	3200002M19Rik	RIKEN cDNA 3200002M19 gene (3200002M19Rik), mRNA	ILMN_2711401	75430	7
-1.51788	-1.23099	2410127L17Rik	RIKEN cDNA 2410127L17 gene (2410127L17Rik), mRNA	ILMN_3095257	67383	19
-1.52166	-2.63756	Zfp276	Zinc finger protein (C2H2 type) 276 (Zfp276), mRNA	ILMN_1222031	57247	8
-1.52234	-1.03815	Pfn1	Profilin 1, mRNA (cDNA clone MGC:6236 IMAGE:3490976)	ILMN_2863965	18643	11
-1.52234	-2.56085	Alox5	Arachidonate 5-lipoxygenase, mRNA (cDNA clone MGC:170729 IMAGE:8862124)	ILMN_2928453	11689	6
-1.52235	-1.07773	Jag1	Jagged1 (Jag1)	ILMN_1257077	16449	2
-1.52608	-1.26198	3110082I17Rik	RIKEN cDNA 3110082I17 gene (3110082I17Rik), mRNA	ILMN_2767057	73212	5
-1.52657	-1.0007	Ldlrap1	Low density lipoprotein receptor adaptor protein 1 (Ldlrap1), mRNA	ILMN_2606136	100017	4
-1.53105	-1.26757	-	Polr2l	ILMN_2503728	-	-
-1.5312	-1.21442	Pdcd5	Programmed cell death 5 (Pdcd5), mRNA	ILMN_2636116	56330	7
-1.53477	-2.25001	Acat2	Acetyl-Coenzyme A acetyltransferase 2, mRNA (cDNA clone MGC:21591 IMAGE:4500929)	ILMN_1253008	110460	17
-1.53805	-1.30499	Atl3	Atlastin GTPase 3 (Atl3), mRNA	ILMN_1241909	109168	19
-1.54226	-1.1798	Ccdc109a	Coiled-coil domain containing 109A, mRNA (cDNA clone MGC:170884 IMAGE:8862279)	ILMN_2863060	215999	10
-1.54299	-1.02613	Klf7	Kruppel-like factor 7 (ubiquitous), mRNA (cDNA clone MGC:30443 IMAGE:3601534)	ILMN_2433213	93691	1
-1.54529	-1.27368	Slmo2	Slowmo homolog 2 (Drosophila), mRNA (cDNA clone MGC:30391 IMAGE:4235395)	ILMN_2754997	66390	2
-1.54634	-1.2435	Stau2	Double-stranded RNA-binding protein Staufen2 long isoform (Stau2) mRNA, complete cds; alternatively spliced	ILMN_1217723	29819	1
-1.54727	-1.11334	2700038C09Rik	RIKEN cDNA 2700038C09 gene (2700038C09Rik), mRNA	ILMN_2894984	66496	2
-1.55213	-1.28358	-	RIKEN cDNA 1500001M20 gene	ILMN_2523256	68971	-
-1.55336	-1.10309	Camk2d	Calcium/calmodulin-dependent protein kinase II, delta (Camk2d), transcript variant 3, mRNA	ILMN_3044195	108058	3
-1.55785	1.13494	Pmp22	Peripheral myelin protein 22, mRNA (cDNA clone MGC:18564 IMAGE:4225316)	ILMN_2661299	18858	11
-1.55899	-1.27706	Rnf126	Ring finger protein 126 (Rnf126), mRNA	ILMN_2655437	70294	10
-1.55986	-1.2324	40436	Selenoprotein, mRNA (cDNA clone MGC:30351 IMAGE:5003585)	ILMN_1249836	93684	3
-1.56208	-1.10641	-	LOC328703	ILMN_1217826	328703	-
-1.56432	-1.9746	Elovl6	Myelination associated SUR4-like protein (Masr)	ILMN_2614752	170439	3
-1.56996	-1.12214	Tmem120a	Transmembrane protein 120A (Tmem120a), mRNA	ILMN_2509273	215210	5
-1.57107	-1.24307	A430005L14Rik	RIKEN cDNA A430005L14 gene (A430005L14Rik), mRNA	ILMN_1257788	97159	4
-1.57383	-1.1918	Rrp15	Ribosomal RNA processing 15 homolog (S. cerevisiae), mRNA (cDNA clone MGC:8134 IMAGE:3589453)	ILMN_2629856	67223	1
-1.57387	-1.1267	Timm17a	Translocase of inner mitochondrial membrane 17a, mRNA (cDNA clone MGC:19157 IMAGE:4220707)	ILMN_2722704	21854	1
-1.57783	-1.11744	Actb	Actin, beta (Actb), mRNA	ILMN_2617433	11461	5
-1.58427	-3.00783	-	Dhcr24	ILMN_2747031	-	-
-1.58494	-1.25608	Msn	Moesin (Msn), mRNA	ILMN_2694960	17698	X
-1.58552	-1.28953	6430527G18Rik	Polyglutamine-containing protein	ILMN_3109491	238330	12
-1.58555	-2.40309	Olfm1	Olfactomedin 1, mRNA (cDNA clone MGC:35933 IMAGE:5036675)	ILMN_1240615	56177	2
-1.58945	-1.23776	Gfm1	G elongation factor, mitochondrial 1, mRNA (cDNA clone MGC:25967 IMAGE:4239980)	ILMN_1248254	28030	3
-1.59256	-1.12662	Camk2d	Calcium/calmodulin-dependent protein kinase II, delta (Camk2d), transcript variant 3, mRNA	ILMN_2418116	108058	3
-1.59471	-1.37665	Hus1	Hus1 homolog (S. pombe) (Hus1), mRNA	ILMN_2897858	15574	11
-1.59721	-1.08253	Camk2d	Calcium/calmodulin-dependent protein kinase II, delta (Camk2d), transcript variant 3, mRNA	ILMN_1222123	108058	3
-1.60198	-1.29139	Hspa9	Heat shock protein 9 (Hspa9), nuclear gene encoding mitochondrial protein, mRNA	ILMN_2821196	15526	18
-1.60243	-1.13985	Prmt7	Protein arginine N-methyltransferase 7 (Prmt7), mRNA	ILMN_2780915	214572	8
-1.60681	-1.38855	Park7	Parkinson disease (autosomal recessive, early onset) 7, mRNA (cDNA clone MGC:7381 IMAGE:3487763)	ILMN_2728754	57320	4
-1.60908	-1.07354	2700038C09Rik	RIKEN cDNA 2700038C09 gene (2700038C09Rik), mRNA	ILMN_2590015	66496	2
-1.61326	-1.24401	Wdfy1	WD repeat and FYVE domain containing 1 (Wdfy1), transcript variant 2, mRNA	ILMN_2421925	69368	1
-1.61581	-1.25359	Pfdn4	Prefoldin 4, mRNA (cDNA clone MGC:182753 IMAGE:9056647)	ILMN_3109989	109054	2
-1.62484	-1.37197	Kdelr2	KDEL (Lys-Asp-Glu-Leu) endoplasmic reticulum protein retention receptor 2, mRNA (cDNA clone MGC:6366 IMAGE:3496891)	ILMN_2607926	66913	5
-1.62798	-1.358	Gtf2f2	General transcription factor IIF, polypeptide 2, mRNA (cDNA clone MGC:18965 IMAGE:3986466)	ILMN_2736611	68705	14
-1.63476	-1.34281	Rab1	RAB1, member RAS oncogene family, mRNA (cDNA clone MGC:6226 IMAGE:3592802)	ILMN_2764819	19324	11
-1.63483	-1.19838	-	coiled-coil domain containing 109A	ILMN_2533766	215999	-
-1.63758	-1.15826	Slc24a3	Solute carrier family 24 (sodium/potassium/calcium exchanger), member 3 (Slc24a3), mRNA	ILMN_2838501	94249	2
-1.63773	1.02858	Por	P450 (cytochrome) oxidoreductase, mRNA (cDNA clone MGC:25364 IMAGE:3497979)	ILMN_2791272	18984	5
-1.64231	-1.20973	I830077J02Rik	RIKEN cDNA I830077J02 gene, mRNA (cDNA clone MGC:182924 IMAGE:9087538)	ILMN_3161500	433638	3
-1.64733	-1.27891	Shmt2	Serine hydroxymethyltransferase 2 (mitochondrial) (Shmt2), nuclear gene encoding mitochondrial protein, mRNA	ILMN_2702703	108037	10
-1.66338	-1.28872	Prmt3	Protein arginine N-methyltransferase 3, mRNA (cDNA clone IMAGE:3500453)	ILMN_2948712	71974	7
-1.66917	-1.29287	Eif5a	Eukaryotic translation initiation factor 5A, mRNA (cDNA clone MGC:25474 IMAGE:4482804)	ILMN_2686044	276770	11
-1.67217	-3.18064	-	LOC382215	ILMN_2540103	382215	-
-1.67752	1.04762	Por	P450 (cytochrome) oxidoreductase, mRNA (cDNA clone MGC:25364 IMAGE:3497979)	ILMN_1232447	18984	5
-1.67764	-1.27183	Nus1	Nuclear undecaprenyl pyrophosphate synthase 1 homolog (S. cerevisiae), mRNA (cDNA clone MGC:7199 IMAGE:3482163)	ILMN_2614895	52014	10
-1.67867	-1.15839	Grwd1	Glutamate-rich WD repeat containing 1 (Grwd1), mRNA	ILMN_1215755	101612	7
-1.68837	-1.29191	-	eukaryotic translation initiation factor 2B, subunit 3	ILMN_2619270	108067	-
-1.69612	-1.30664	Cct3	Chaperonin containing Tcp1, subunit 3 (gamma) (Cct3), mRNA	ILMN_1247317	12462	3
-1.70317	-3.68115	-	F730011J02	ILMN_1221016	232336	-
-1.70701	-1.39102	Agfg1	ArfGAP with FG repeats 1, mRNA (cDNA clone MGC:37365 IMAGE:4976622)	ILMN_2606072	15463	1
-1.71057	-1.201	Mapk11	Mitogen activated protein kinase p38beta	ILMN_2716622	19094	15
-1.7211	-1.29626	-	scl000048.1_50_REVCOMP	ILMN_1260404	-	-
-1.72549	-1.26244	Ergic1	Endoplasmic reticulum-golgi intermediate compartment (ERGIC) 1, mRNA (cDNA clone MGC:7601 IMAGE:3494155)	ILMN_2745433	67458	17
-1.72643	-1.26729	2610030H06Rik	RIKEN cDNA 2610030H06 gene, mRNA (cDNA clone IMAGE:4035671)	ILMN_2544572	67048	X
-1.72652	-1.41686	Ndufa12	NADH dehydrogenase (ubiquinone) 1 alpha subcomplex, 12 (Ndufa12), mRNA	ILMN_1220362	66414	10
-1.72742	-1.4141	Hspa9	Heat shock protein 9 (Hspa9), nuclear gene encoding mitochondrial protein, mRNA	ILMN_1222803	15526	18
-1.72917	-1.36897	Gart	Phosphoribosylglycinamide formyltransferase (Gart), mRNA	ILMN_1225226	14450	16
-1.73938	-1.38133	-	eukaryotic translation initiation factor 1A domain containing	ILMN_1237895	69860	-
-1.74011	-1.1227	Igf2bp2	RIKEN cDNA C330012H03 gene, mRNA (cDNA clone IMAGE:5354659)	ILMN_2974720	319765	16
-1.74113	-1.01905	Siglec1	Sialic acid binding Ig-like lectin 1, sialoadhesin (Siglec1), mRNA	ILMN_2762966	20612	2
-1.75144	-1.40598	-	1100001J08Rik	ILMN_1217369	-	-
-1.75253	-1.45817	Rg9mtd2	RNA (guanine-9-) methyltransferase domain containing 2, mRNA (cDNA clone IMAGE:5067853)	ILMN_1222171	108943	3
-1.75494	-1.33151	Rps27a	Ribosomal protein S27A (Rps27a), transcript variant 1, mRNA	ILMN_3046846	78294	11
-1.75583	-1.32452	Rangrf	RAN guanine nucleotide release factor, mRNA (cDNA clone MGC:46834 IMAGE:5344659)	ILMN_2707147	57785	11
-1.75875	-1.35246	Fam57a	Family with sequence similarity 57, member A (Fam57a), mRNA	ILMN_2909105	116972	11
-1.76149	-1.18681	Slc39a6	Solute carrier family 39 (metal ion transporter), member 6 (Slc39a6), mRNA	ILMN_2681516	106957	18
-1.77281	-1.14781	Akr1b7	Aldo-keto reductase family 1, member B8, mRNA (cDNA clone MGC:11661 IMAGE:3603424)	ILMN_1219188	11997	6
-1.78059	-1.4251	Hmbs	Hydroxymethylbilane synthase, mRNA (cDNA clone MGC:6604 IMAGE:3487642)	ILMN_2657124	15288	9
-1.78239	-1.41892	Pftk1	PFTAIRE protein kinase 1 (Pftk1), mRNA	ILMN_2805672	18647	5
-1.80285	-1.15317	Dab2	Disabled homolog 2 (Drosophila), mRNA (cDNA clone MGC:18401 IMAGE:4242174)	ILMN_1243329	13132	15
-1.81342	-1.25365	Gnl3	Guanine nucleotide binding protein-like 3 (nucleolar) (Gnl3), transcript variant 1, mRNA	ILMN_2601639	30877	14
-1.81831	-1.27463	Mapk6	Mitogen-activated protein kinase 6, mRNA (cDNA clone IMAGE:3967684)	ILMN_3147112	50772	9
-1.83148	-3.49472	Fdps	Farnesyl diphosphate synthetase (Fdps), mRNA	ILMN_1225730	110196	3
-1.8325	-1.56063	Golt1b	Golgi transport 1 homolog B (S. cerevisiae) (Golt1b), mRNA	ILMN_2633275	66964	6
-1.83466	-1.51695	Hus1	Hus1 homolog (S. pombe) (Hus1), mRNA	ILMN_1229175	15574	11
-1.84993	-1.4483	Rpl38	Ribosomal protein L38 (Rpl38), transcript variant 2, mRNA	ILMN_2594971	67671	11
-1.85326	-1.27232	Gramd1b	GRAM domain containing 1B, mRNA (cDNA clone MGC:99432 IMAGE:30616509)	ILMN_2646411	235283	9
-1.88966	-3.07389	Glipr2	GLI pathogenesis-related 2, mRNA (cDNA clone MGC:28417 IMAGE:4037002)	ILMN_3053593	384009	4
-1.91901	-1.51385	-	eukaryotic translation initiation factor 1A domain containing	ILMN_2683916	69860	-
-1.92276	-1.43761	Lyar	Ly1 antibody reactive clone (Lyar), mRNA	ILMN_2651126	17089	5
-1.96719	-1.56242	Pter	Phosphotriesterase related, mRNA (cDNA clone MGC:6034 IMAGE:3601675)	ILMN_2618396	19212	2
-1.97482	-1.17024	Ahsa1	AHA1, activator of heat shock protein ATPase homolog 1 (yeast), mRNA (cDNA clone MGC:36618 IMAGE:5346745)	ILMN_2675072	217737	12
-1.97824	-1.50449	Hspd1	Heat shock protein 1 (chaperonin) (Hspd1), nuclear gene encoding mitochondrial protein, mRNA	ILMN_2639036	15510	1
-1.98032	-1.59939	Sfxn1	Sideroflexin 1 (Sfxn1), mRNA	ILMN_2675569	14057	13
-1.99092	-1.39509	Atf4	Activating transcription factor 4 (Atf4), mRNA	ILMN_1223734	11911	15
-1.99705	-1.53604	Bola3	BolA-like 3 (E. coli), mRNA (cDNA clone MGC:151326 IMAGE:40126268)	ILMN_2990197	78653	6
-2.03855	-1.19922	Dab2	Disabled homolog 2 (Drosophila), mRNA (cDNA clone MGC:18401 IMAGE:4242174)	ILMN_3091641	13132	15
-2.05467	-1.25625	Npy	Neuropeptide Y (Npy), mRNA	ILMN_2946520	109648	6
-2.05975	-1.57218	Uck2	Uridine-cytidine kinase 2, mRNA (cDNA clone MGC:35611 IMAGE:5352192)	ILMN_2880529	80914	1
-2.06001	-1.74573	Nup205	Nucleoporin 205, mRNA (cDNA clone IMAGE:4010466)	ILMN_2602855	70699	6
-2.09391	-1.60675	Nqo2	NAD(P)H dehydrogenase, quinone 2, mRNA (cDNA clone MGC:41088 IMAGE:1225122)	ILMN_1247930	18105	13
-2.1536	-1.12798	Dab2	Disabled homolog 2 (Drosophila), mRNA (cDNA clone MGC:18401 IMAGE:4242174)	ILMN_2543173	13132	15
-2.1549	-1.39837	Odc1	Ornithine decarboxylase, structural 1, mRNA (cDNA clone MGC:25367 IMAGE:2645291)	ILMN_3008406	18263	12
-2.23056	-1.63083	Shmt2	Serine hydroxymethyltransferase 2 (mitochondrial) (Shmt2), nuclear gene encoding mitochondrial protein, mRNA	ILMN_1224942	108037	10
-2.36793	-1.25712	Adam8	A disintegrin and metallopeptidase domain 8, mRNA (cDNA clone MGC:36123 IMAGE:5324943)	ILMN_1224005	11501	7
-2.42677	-1.29256	Adam8	A disintegrin and metallopeptidase domain 8, mRNA (cDNA clone MGC:36123 IMAGE:5324943)	ILMN_2756613	11501	7
-2.47014	-1.74832	Nanos1	Nanos homolog 1 (Drosophila), mRNA (cDNA clone MGC:102288 IMAGE:6849859)	ILMN_2701355	332397	19
-2.53461	-1.14255	Col18a1	Collagen, type XVIII, alpha 1 (Col18a1), transcript variant 2, mRNA	ILMN_2735184	12822	10
-2.58305	-1.21072	Ifitm1	Interferon induced transmembrane protein 1 (Ifitm1), transcript variant 1, mRNA	ILMN_1214071	68713	7
-2.63266	-1.98627	Shmt1	Serine hydroxymethyltransferase 1 (soluble), mRNA (cDNA clone MGC:14007 IMAGE:4160579)	ILMN_1238412	20425	11
-2.67092	-1.66927	Asns	Asparagine synthetase, mRNA (cDNA clone MGC:5995 IMAGE:3585775)	ILMN_2636755	27053	6
-2.68329	-1.68592	Bdh2	3-hydroxybutyrate dehydrogenase, type 2 (Bdh2), mRNA	ILMN_2641678	69772	3
-3.18578	-2.19641	Asns	Asparagine synthetase, mRNA (cDNA clone MGC:5995 IMAGE:3585775)	ILMN_3006123	27053	6
-3.25125	-1.35041	Hal	Histidine ammonia lyase (Hal), mRNA	ILMN_2984332	15109	10
-3.26905	-2.26572	Asns	Asparagine synthetase, mRNA (cDNA clone MGC:5995 IMAGE:3585775)	ILMN_2643513	27053	6
-3.41499	-1.1318	Pf4	Platelet factor 4 (Pf4), mRNA	ILMN_2757966	56744	5
Genes showing particularly robust IRF8 dependence in expression in response to IFN/CpG, while showing no significant IRF8-dependent effects at basal levels are
indicated in bold.
