# Supplementary material for: Interferon Regulatory Factor 8 Regulates Pathways for Antigen Presentation in Myeloid Cells and during Tuberculosis
Source: PLoS Genet. 2011 Jun 23;7(6):e1002097. doi: 10.1371/journal.pgen.1002097 (PMC3121741; doi:10.1371/journal.pgen.1002097)
Supplement: Table S4 — List of IRF8 ChIP-chip binding sites. (XLS) [file pgen.1002097.s006.xls]

## Sheet: IRF8 sites
Table S4. List of IRF8 ChIP-chip binding sites.
IRF8 site number	Gene Name	pValue	log2 ratio	Chr	Start	End	Type
IRF8_1	Il18r1	0.00072	1.3	chr1	40410374	40410418	PROMOTER
IRF8_2	Obfc2a	0.00038	1.2	chr1	51421066	51421125	INSIDE
IRF8_3	Als2cr13	2e-08	2.4	chr1	59858565	59858615	INSIDE
IRF8_4	Klf7	2.8e-05	1.8	chr1	64057145	64057200	PROMOTER
IRF8_5	D630023F18Rik	5.5e-05	1.6	chr1	65042000	65042052	INSIDE
IRF8_6	D1Ertd622e	1.2e-14	2.4	chr1	99490052	99490111	INSIDE
IRF8_7	Rgs2	4e-08	1.7	chr1	145765115	145765174	INSIDE
IRF8_8	Usf1	4.3e-18	2.8	chr1	173248973	173249032	INSIDE
IRF8_9	Lbr	8.1e-08	2.6	chr1	183682767	183682826	PROMOTER
IRF8_10	Tgfb2	1.1e-06	2.4	chr1	188404427	188404480	INSIDE
IRF8_11	Wasf1	7.2e-06	1.5	chr10	40571558	40571617	PROMOTER
IRF8_12	Vps26a	1.3e-06	2	chr10	61881443	61881501	INSIDE
IRF8_13	Gtrgeo22	9e-06	1.1	chr10	79073646	79073696	INSIDE
IRF8_14	Tle6-BC025920	1.7e-05	1.8	chr10	81008266	81008318	DIVERGENT_PROMOTER
IRF8_15	Rfx4	1.5e-05	1.2	chr10	84267392	84267451	PROMOTER
IRF8_16	Lyzs	0.00052	1.2	chr10	116689299	116689349	PROMOTER
IRF8_17	Helb	0.00063	1	chr10	119514013	119514072	INSIDE
IRF8_18	1700006J14Rik	8.2e-06	1.9	chr10	119769250	119769309	INSIDE
IRF8_19	Olfr768	0.00033	1.7	chr10	128500718	128500777	PROMOTER
IRF8_20	Olfr812	0.00057	2.4	chr10	129246363	129246422	PROMOTER
IRF8_21	Eif4enif1	0.00063	1	chr11	3103416	3103470	INSIDE
IRF8_22	Plek	1.5e-08	1.5	chr11	16913030	16913089	PROMOTER
IRF8_23	Irgm	3.7e-10	2.3	chr11	48714839	48714898	PROMOTER
IRF8_24	Mgat1	0.00059	1.4	chr11	49083707	49083759	PROMOTER
IRF8_25	Adamts2	0.00084	1.5	chr11	50445278	50445322	PROMOTER
IRF8_26	Zfp672-Sh3bp5l	5.5e-06	1.2	chr11	58146469	58146528	DIVERGENT_PROMOTER
IRF8_27	Olfr315	0.00024	1.5	chr11	58591289	58591348	PROMOTER
IRF8_28	Nlrp3	9.1e-06	1	chr11	59358778	59358830	PROMOTER
IRF8_29	Cd68	2.3e-05	1.7	chr11	69482322	69482375	PROMOTER
IRF8_30	Asgr2	0.00034	1.1	chr11	69908426	69908485	PROMOTER
IRF8_31	Mnt	1.1e-14	2.9	chr11	74644855	74644914	PROMOTER
IRF8_32	Myo1c	6.6e-06	2	chr11	75469972	75470026	INSIDE
IRF8_33	Crlf3-C130052G03Rik	6e-09	1.7	chr11	79903136	79903193	DIVERGENT_PROMOTER
IRF8_34	Slfn8	0.00076	1.1	chr11	82837012	82837066	PROMOTER
IRF8_35	Ccl6	0.00012	1.2	chr11	83411971	83412030	PROMOTER
IRF8_36	Vezf1	2.9e-05	1.9	chr11	87886797	87886856	INSIDE
IRF8_37	Akap1	0.00041	1.9	chr11	88685719	88685772	PROMOTER
IRF8_38	Mmd	0.00086	1.3	chr11	90061869	90061928	PROMOTER
IRF8_39	Ppp1r9b	7.1e-06	1.2	chr11	94809667	94809711	INSIDE
IRF8_40	Spop	2.2e-08	1.6	chr11	95232175	95232234	INSIDE
IRF8_41	Cnp1	2.8e-07	1.8	chr11	100391328	100391376	INSIDE
IRF8_42	Atp6v0a1	4.2e-05	1.1	chr11	100824853	100824912	PROMOTER
IRF8_43	1300010M03Rik	2.4e-11	2.3	chr11	100931936	100931990	INSIDE
IRF8_44	Ifi35	0.00068	1.1	chr11	101264488	101264537	INSIDE
IRF8_45	Grn	9.2e-05	1	chr11	102248080	102248139	INSIDE
IRF8_46	Recql5	0.00016	1.9	chr11	115746021	115746080	INSIDE
IRF8_47	BC017643	6.2e-22	3.2	chr11	121044896	121044955	INSIDE
IRF8_48	BC017643-Narf	0.00039	1	chr11	121051517	121051576	DIVERGENT_PROMOTER
IRF8_49	Atad2b	8.6e-06	2	chr12	4944067	4944116	Unknown
IRF8_50	Tmem18	0.00073	1	chr12	31172300	31172354	INSIDE
IRF8_51	Eif2s1	0.00015	1.2	chr12	79783202	79783261	INSIDE
IRF8_52	6330442E10Rik	0.00038	1.5	chr12	79925636	79925680	INSIDE
IRF8_53	Dnalc1	1.3e-13	2.7	chr12	85000755	85000808	PROMOTER
IRF8_54	1810048J11Rik	2.9e-05	1.1	chr12	86357806	86357863	PROMOTER
IRF8_55	Jundm2	9.5e-10	1.6	chr12	86487299	86487358	PROMOTER
IRF8_56	Gpr68	1.6e-08	2.6	chr12	101286814	101286873	INSIDE
IRF8_57	Serpina9	0.00013	2.1	chr12	104413716	104413762	INSIDE
IRF8_58	Cyp46a1	0.00018	1.4	chr12	108781472	108781519	PROMOTER
IRF8_59	Pld4	8.7e-05	2	chr12	113210076	113210133	INSIDE
IRF8_60	Pfkp	6.5e-08	1.7	chr13	6648495	6648544	PROMOTER
IRF8_61	V1rh5	0.00069	1.3	chr13	23038949	23039008	PROMOTER
IRF8_62	Ly86	1.9e-05	1.8	chr13	37352777	37352836	PROMOTER
IRF8_63	Ibrdc2	4.3e-06	1.6	chr13	47201092	47201146	INSIDE
IRF8_64	Hk3	1.5e-06	1.9	chr13	55032517	55032573	PROMOTER
IRF8_65	Nsd1	1.3e-10	2.4	chr13	55328142	55328201	DOWNSTREAM
IRF8_66	BC027057	6.9e-05	1.5	chr13	56191162	56191211	PROMOTER
IRF8_67	Kif27	0.00095	1.2	chr13	58362889	58362948	INSIDE
IRF8_68	Fastkd3	0.00054	1.3	chr13	69051216	69051271	INSIDE
IRF8_69	Arts1	2.4e-09	2.8	chr13	75105765	75105812	PROMOTER
IRF8_70	Gpr150	0.00011	1	chr13	76521361	76521417	INSIDE
IRF8_71	Msh3	0.0003	1.3	chr13	93461198	93461257	PROMOTER
IRF8_72	Parp8	3.5e-12	2.3	chr13	118147663	118147722	Unknown
IRF8_73	Pxk	0.00089	1.2	chr14	6887563	6887612	PROMOTER
IRF8_74	Arhgap22	2.7e-06	1.2	chr14	32046001	32046060	INSIDE
IRF8_75	Ttc5	0.00016	1.1	chr14	49707560	49707611	PROMOTER
IRF8_76	Psme2	2.7e-06	1.1	chr14	54544876	54544920	INSIDE
IRF8_77	9130227C08Rik	3.2e-08	2.1	chr14	54840247	54840306	INSIDE
IRF8_78	Cenpj	0.0001	1.1	chr14	55529527	55529583	PROMOTER
IRF8_79	Cab39l	2.9e-07	2	chr14	58392925	58392984	PROMOTER
IRF8_80	Ctsb	0.00023	1	chr14	62076261	62076317	PROMOTER
IRF8_81	Elp3	7.5e-08	2.1	chr14	64552589	64552637	PROMOTER
IRF8_82	LOC432870	4.4e-06	1.4	chr14	65826877	65826932	DOWNSTREAM
IRF8_83	Pdlim2	1.7e-16	2.9	chr14	68910568	68910615	INSIDE
IRF8_84	5031414D18Rik	1.3e-05	1	chr14	73751608	73751659	INSIDE
IRF8_85	Slitrk1	0.00033	1.1	chr14	107801489	107801548	PROMOTER
IRF8_86	Gpr18	5.6e-10	1.5	chr14	121051550	121051607	PROMOTER
IRF8_87	Ptk2	0.00021	1.3	chr15	73251126	73251185	Unknown
IRF8_88	Slurp1	0.00092	1.2	chr15	74555233	74555277	INSIDE
IRF8_89	Adck5	0.00018	1.3	chr15	76403874	76403919	INSIDE
IRF8_90	Txn2	0.00016	1.4	chr15	77759201	77759255	PROMOTER
IRF8_91	Hoxc10	1.8e-07	2.2	chr15	102792008	102792066	PROMOTER
IRF8_92	Itga5	0.00099	1.4	chr15	103198689	103198737	PROMOTER
IRF8_93	Carhsp1	1.8e-05	1.5	chr16	8589627	8589676	PROMOTER
IRF8_94	Socs1	0.00017	2	chr16	10699181	10699226	PROMOTER
IRF8_95	0610037P05Rik	0.00018	1.1	chr16	14230809	14230854	INSIDE
IRF8_96	Rtp4	3e-06	1.9	chr16	23525178	23525225	PROMOTER
IRF8_97	Uts2d	1.2e-07	1.1	chr16	27289734	27289793	PROMOTER
IRF8_98	Lsg1	2.9e-06	1	chr16	30507598	30507647	PROMOTER
IRF8_99	Parp14	9e-06	1.3	chr16	35791136	35791195	INSIDE
IRF8_100	Dtx3l	2e-05	2	chr16	35858698	35858742	PROMOTER
IRF8_101	Tmem39a	0.00085	1	chr16	38483419	38483478	INSIDE
IRF8_102	2610039C10Rik	2.7e-05	1.3	chr16	90615135	90615194	INSIDE
IRF8_103	Mx2	3.2e-06	1.5	chr16	97690022	97690077	PROMOTER
IRF8_104	Park2	0.00078	1.5	chr17	10687591	10687650	INSIDE
IRF8_105	Tcp1	0.00084	1.3	chr17	12764095	12764036	INSIDE
IRF8_106	9030025P20Rik	0.00018	1.1	chr17	14712277	14712335	PROMOTER
IRF8_107	A630033E08Rik	4.5e-06	1.2	chr17	22571223	22571282	Unknown
IRF8_108	Tapbp	9.6e-05	2.3	chr17	33530081	33530137	INSIDE
IRF8_109	AA388235	5.4e-07	1.4	chr17	33589238	33589283	PROMOTER
IRF8_110	H2-DMb1	8.9e-05	1.2	chr17	33753588	33753645	PROMOTER
IRF8_111	Psmb8	3.7e-07	2.3	chr17	33808456	33808506	PROMOTER
IRF8_112	H2-Ea-Btnl2	8.6e-17	2.2	chr17	33955326	33955385	DIVERGENT_PROMOTER
IRF8_113	Crebl1	1.3e-11	2.4	chr17	34257415	34257474	INSIDE
IRF8_114	Aif1	1.4e-07	1.6	chr17	34781467	34781526	INSIDE
IRF8_115	H2-gs10	5.3e-16	3.1	chr17	34987561	34987605	Unknown
IRF8_116	H2-Q10	0.00033	1.7	chr17	35077891	35077935	PROMOTER
IRF8_117	H2-T24	1.9e-11	2.5	chr17	35629016	35629075	PROMOTER
IRF8_118	Trim26	2.2e-05	1.1	chr17	36445107	36445153	PROMOTER
IRF8_119	H2-M3	1.9e-05	1.1	chr17	36878939	36878992	INSIDE
IRF8_120	Hsp90ab1	7.4e-08	1.5	chr17	45037933	45037980	PROMOTER
IRF8_121	Trem3	0.00087	1	chr17	47715766	47715825	INSIDE
IRF8_122	Trem2	0.00061	1.4	chr17	47813054	47813109	INSIDE
IRF8_123	Xdh	0.00058	1.3	chr17	73853222	73853279	INSIDE
IRF8_124	Cript	6.7e-05	1.2	chr17	86934797	86934856	INSIDE
IRF8_125	Hrh4	0.00034	1.6	chr18	13151400	13151452	INSIDE
IRF8_126	Rit2	5.2e-07	1.5	chr18	31463070	31463129	PROMOTER
IRF8_127	Hsd17b4	5.6e-06	1.1	chr18	50251832	50251891	PROMOTER
IRF8_128	Cd74	1.8e-08	1.3	chr18	60928941	60928989	PROMOTER
IRF8_129	Ehd1	3.4e-05	2	chr19	6276031	6276087	PROMOTER
IRF8_130	Slc15a3	1.4e-08	1.8	chr19	10909417	10909464	PROMOTER
IRF8_131	Pfpl	6.3e-05	1.6	chr19	12494325	12494378	PROMOTER
IRF8_132	Lpxn	1e-17	3	chr19	12868275	12868327	INSIDE
IRF8_133	Gda	8.6e-08	2.7	chr19	21544059	21544118	PROMOTER
IRF8_134	Cbwd1	8.5e-07	1.3	chr19	25033490	25033549	PROMOTER
IRF8_135	Cd274	6.8e-06	2	chr19	29433066	29433125	DIVERGENT_PROMOTER
IRF8_136	Stambpl1	1.1e-07	2	chr19	34260577	34260636	INSIDE
IRF8_137	2010002M12Rik-Ifit1	8.6e-08	1.3	chr19	34706776	34706830	DIVERGENT_PROMOTER
IRF8_138	Ide	0.00041	1.3	chr19	37395095	37395154	INSIDE
IRF8_139	Entpd1	4.5e-13	2.2	chr19	40714516	40714575	INSIDE
IRF8_140	Zdhhc6	0.00079	1.1	chr19	55365718	55365777	INSIDE
IRF8_141	4930506M07Rik	0.00012	1.4	chr19	59128199	59128258	INSIDE
IRF8_142	Meig1-Dclre1c	9.4e-06	1.2	chr2	3341029	3341088	DIVERGENT_PROMOTER
IRF8_143	Kynu	1e-08	2.6	chr2	43377753	43377811	INSIDE
IRF8_144	Zfhx1b	3.8e-06	1.4	chr2	44934233	44934289	INSIDE
IRF8_145	Acvr2a	0.00044	1.3	chr2	48638590	48638642	INSIDE
IRF8_146	Ifih1	1.9e-05	1.7	chr2	62447044	62447096	PROMOTER
IRF8_147	Cdca7	1e-06	1.5	chr2	72275003	72275060	PROMOTER
IRF8_148	Wipf1	3e-07	2.7	chr2	73327785	73327829	INSIDE
IRF8_149	Nckap1	4.4e-16	1.9	chr2	80380237	80380296	INSIDE
IRF8_150	Olfr152	4e-05	1.3	chr2	87584023	87584082	INSIDE
IRF8_151	Olfr1230	0.00029	1.2	chr2	89097142	89097201	DOWNSTREAM
IRF8_152	Ptprj	1.8e-06	1.6	chr2	90380166	90380220	INSIDE
IRF8_153	Nup160	0.00034	1	chr2	90474215	90474274	PROMOTER
IRF8_154	Slc5a12	0.00077	3.2	chr2	110393375	110393434	PROMOTER
IRF8_155	Slc12a6	0.00094	1.2	chr2	112068809	112068866	INSIDE
IRF8_156	Itpka	0.00016	1	chr2	119432162	119432213	PROMOTER
IRF8_157	8430427H17Rik	0.0001	1.7	chr2	153172760	153172804	INSIDE
IRF8_158	4833422F24Rik	0.00043	1.1	chr2	165093294	165093338	PROMOTER
IRF8_159	Zfp313	1.9e-05	1.9	chr2	167196581	167196636	INSIDE
IRF8_160	Dido1	1.8e-05	1.5	chr2	180633584	180633643	PROMOTER
IRF8_161	Dido1-2310003C23Rik	0.00029	1.2	chr2	180640247	180640306	DIVERGENT_PROMOTER
IRF8_162	Zfhx4	6.8e-05	1.1	chr3	5222063	5222122	PROMOTER
IRF8_163	Frem2	1.9e-06	3	chr3	53749634	53749693	PROMOTER
IRF8_164	Fgb-Plrg1	2.4e-06	3.2	chr3	83140486	83140545	DIVERGENT_PROMOTER
IRF8_165	Etv3	7.6e-10	1.9	chr3	87607249	87607298	PROMOTER
IRF8_166	Rxfp4	8.1e-06	1	chr3	88737650	88737703	DOWNSTREAM
IRF8_167	Il6ra	1.2e-14	2.3	chr3	89997201	89997252	INSIDE
IRF8_168	Hax1	5.4e-08	2.1	chr3	90085972	90086031	PROMOTER
IRF8_169	Dennd4b	0.00037	1.3	chr3	90350755	90350814	PROMOTER
IRF8_170	Cdc42se1	2.2e-05	1.4	chr3	95315969	95316028	INSIDE
IRF8_171	Ctss	1.4e-05	1.1	chr3	95612145	95612204	PROMOTER
IRF8_172	Otud7b	9.9e-05	1.1	chr3	96245791	96245844	INSIDE
IRF8_173	Phgdh	3.2e-07	2.2	chr3	98422839	98422898	INSIDE
IRF8_174	Mov10	0.00014	2.3	chr3	104945087	104945146	INSIDE
IRF8_175	Chi3l4	0.00049	1.6	chr3	106349779	106349838	PROMOTER
IRF8_176	Cd53	3.6e-11	1.6	chr3	106918105	106918164	PROMOTER
IRF8_177	AI504432	2.5e-10	2.3	chr3	107166284	107166343	PROMOTER
IRF8_178	Psma5	0.00021	1	chr3	108386167	108386226	INSIDE
IRF8_179	Gpr88	3.1e-05	1.6	chr3	116247480	116247536	PROMOTER
IRF8_180	Ccdc109b	7.6e-09	2.3	chr3	129961290	129961349	INSIDE
IRF8_181	Ints12	0.00028	1.3	chr3	133030387	133030446	INSIDE
IRF8_182	Dapp1	7.2e-09	1.7	chr3	137919059	137919113	PROMOTER
IRF8_183	Pdha2	0.00093	1.3	chr3	141153546	141153605	PROMOTER
IRF8_184	Gbp6	3e-15	2.6	chr3	142467693	142467749	PROMOTER
IRF8_185	Gbp3	6.3e-07	2.5	chr3	142497857	142497912	INSIDE
IRF8_186	Gbp2	3.7e-05	1.1	chr3	142557967	142558026	PROMOTER
IRF8_187	Fpgt	0.00014	1.8	chr3	155023739	155023798	INSIDE
IRF8_188	Pnrc1	0.00028	1.2	chr4	33579337	33579396	PROMOTER
IRF8_189	Tln1	0.00011	1.6	chr4	43581619	43581671	INSIDE
IRF8_190	Rod1	0.00022	1.3	chr4	59644474	59644533	PROMOTER
IRF8_191	Snx30	0.00026	1.2	chr4	59899089	59899148	PROMOTER
IRF8_192	Cdc26	9.6e-05	2.3	chr4	61894236	61894290	INSIDE
IRF8_193	6330416G13Rik	0.0002	1.1	chr4	63048434	63048493	INSIDE
IRF8_194	Tlr4	4.2e-06	2.3	chr4	66314000	66314053	PROMOTER
IRF8_195	Ifnb1	6e-05	1.4	chr4	87994167	87994226	PROMOTER
IRF8_196	0610037L13Rik	0.00036	1.1	chr4	107388268	107388327	INSIDE
IRF8_197	Csf3r	0.00027	2.1	chr4	125521559	125521615	PROMOTER
IRF8_198	Clspn	3.6e-19	3	chr4	126055612	126055665	PROMOTER
IRF8_199	Marcksl1	0.00089	3	chr4	129015407	129015451	PROMOTER
IRF8_200	Smpdl3b-Rpa2	5.5e-09	1.6	chr4	132032661	132032715	DIVERGENT_PROMOTER
IRF8_201	Cd52-Ubxd5	4.4e-12	2	chr4	133369480	133369530	DIVERGENT_PROMOTER
IRF8_202	Tmem50a-D4Wsu53e	5.4e-05	1	chr4	134189093	134189152	DIVERGENT_PROMOTER
IRF8_203	Hmgcl	3.2e-05	1	chr4	135220431	135220479	INSIDE
IRF8_204	Necap2	0.00013	1.8	chr4	140348768	140348818	INSIDE
IRF8_205	A530088I07Rik	6.9e-12	3.1	chr5	20700478	20700532	INSIDE
IRF8_206	En2	0.00051	1.4	chr5	28499208	28499265	INSIDE
IRF8_207	Hdh	9.1e-06	1.6	chr5	35075970	35076029	PROMOTER
IRF8_208	Man2b2	1.8e-13	1.9	chr5	37119135	37119194	PROMOTER
IRF8_209	Lyar	0.00062	2.6	chr5	38512642	38512695	INSIDE
IRF8_210	1700023E05Rik	3.4e-07	1.2	chr5	78088215	78088264	PROMOTER
IRF8_211	Cox18	0.00041	1.4	chr5	91299384	91299438	PROMOTER
IRF8_212	Btc	2.1e-09	1.8	chr5	92478011	92478057	INSIDE
IRF8_213	Rchy1	4e-15	2.2	chr5	93037589	93037635	INSIDE
IRF8_214	Vdp	0.00014	1.2	chr5	93212316	93212375	PROMOTER
IRF8_215	Asahl	1.4e-06	1.1	chr5	93356560	93356618	PROMOTER
IRF8_216	Abcg3	1.1e-09	1.5	chr5	105227327	105227386	PROMOTER
IRF8_217	4921521K07Rik	0.00057	1.1	chr5	107670561	107670620	PROMOTER
IRF8_218	Iscu	6.5e-05	1.8	chr5	114037358	114037404	INSIDE
IRF8_219	Oasl2	0.00023	1	chr5	115158464	115158519	INSIDE
IRF8_220	Erp29	2.6e-05	1.2	chr5	121712045	121712102	INSIDE
IRF8_221	Tpst1	9.5e-15	1.7	chr5	130359759	130359803	INSIDE
IRF8_222	Ncf1	0.00019	1.3	chr5	134517983	134518038	PROMOTER
IRF8_223	Dtx2	7.3e-09	2.3	chr5	136275388	136275447	PROMOTER
IRF8_224	Tmem168	1.5e-16	2.5	chr6	13559613	13559672	PROMOTER
IRF8_225	Capza2	2.4e-07	1.6	chr6	17585757	17585816	PROMOTER
IRF8_226	Irf5	2.8e-10	1.2	chr6	29474279	29474333	PROMOTER
IRF8_227	Dennd2a	5.3e-05	1.1	chr6	39487178	39487222	INSIDE
IRF8_228	Tas2r138	1.1e-13	1.6	chr6	40543209	40543264	PROMOTER
IRF8_229	Prss2	0.00045	1.1	chr6	41447070	41447129	PROMOTER
IRF8_230	Gimap6	0.00011	1	chr6	48637854	48637913	PROMOTER
IRF8_231	Osbpl3	2e-13	3	chr6	50387722	50387776	PROMOTER
IRF8_232	Snx10	0.00042	1	chr6	51455030	51455089	INSIDE
IRF8_233	Hoxa1	0.00067	1	chr6	52089791	52089837	PROMOTER
IRF8_234	Ppm1k	3.3e-10	1.8	chr6	57465332	57465385	PROMOTER
IRF8_235	V1rc23	0.00031	1.1	chr6	57834603	57834662	PROMOTER
IRF8_236	Add2	0.00084	1.5	chr6	86038548	86038599	PROMOTER
IRF8_237	Mxd1	5.8e-05	2.3	chr6	86636581	86636637	PROMOTER
IRF8_238	Gpr175	0.00058	1.1	chr6	88869511	88869561	INSIDE
IRF8_239	Usp18	0.00017	1.2	chr6	121211434	121211479	PROMOTER
IRF8_240	Clec4n	0.00051	1.1	chr6	123193369	123193428	PROMOTER
IRF8_241	Tapbpl	1.3e-07	1.5	chr6	125197326	125197377	INSIDE
IRF8_242	Ndufa9-Akap3	0.00029	1	chr6	126814921	126814970	DIVERGENT_PROMOTER
IRF8_243	Clec9a	4.5e-06	1.7	chr6	129373080	129373139	PROMOTER
IRF8_244	Klri2	0.00075	1.4	chr6	129705942	129706001	INSIDE
IRF8_245	Golt1b	1.1e-06	1.3	chr6	142348508	142348567	INSIDE
IRF8_246	Ccdc106	5.2e-05	1.5	chr7	4663643	4663687	INSIDE
IRF8_247	V1rg11	0.00015	2.3	chr7	11272255	11272314	PROMOTER
IRF8_248	Dmpk	6.5e-06	1.1	chr7	18243157	18243207	INSIDE
IRF8_249	Zfp296	1.5e-20	2.3	chr7	18736736	18736789	INSIDE
IRF8_250	Zbtb32	0.00021	1.3	chr7	30301367	30301426	PROMOTER
IRF8_251	Rhpn2	1.5e-10	2	chr7	35044178	35044237	INSIDE
IRF8_252	Napsa	4.9e-07	1.9	chr7	44440308	44440367	PROMOTER
IRF8_253	Flt3l	0.00035	1.4	chr7	45004451	45004495	PROMOTER
IRF8_254	Ftl1	1.5e-11	2.6	chr7	45325544	45325593	DOWNSTREAM
IRF8_255	Ldhc	0.00099	1.8	chr7	46726873	46726923	PROMOTER
IRF8_256	Htatip2	0.00018	1	chr7	49622580	49622639	PROMOTER
IRF8_257	Isg20	6.2e-06	1.6	chr7	78786042	78786086	PROMOTER
IRF8_258	Abhd2	0.00027	1.3	chr7	79149189	79149248	INSIDE
IRF8_259	Tm6sf1	2.6e-11	2	chr7	81733582	81733635	INSIDE
IRF8_260	Olfr303	0.00065	1.4	chr7	86272582	86272641	PROMOTER
IRF8_261	Ankrd42	1.7e-05	1.8	chr7	92513516	92513574	PROMOTER
IRF8_262	Prcp	5.7e-21	2.9	chr7	92753973	92754027	INSIDE
IRF8_263	Pgm2l1	1.9e-05	1.1	chr7	100100022	100100077	PROMOTER
IRF8_264	Ucp2	3.7e-08	1.4	chr7	100369982	100370033	INSIDE
IRF8_265	B930006L02Rik	9.6e-07	2.5	chr7	100580241	100580300	PROMOTER
IRF8_266	Dctn5	2.1e-06	2.4	chr7	121929493	121929552	INSIDE
IRF8_267	Xpo6	3.8e-05	1.2	chr7	125991792	125991848	PROMOTER
IRF8_268	Ifitm6	7.8e-06	1.1	chr7	140868378	140868437	PROMOTER
IRF8_269	Ctsd	0.00013	1.1	chr7	142199912	142199967	PROMOTER
IRF8_270	Lig4	0.00033	1.6	chr8	9973000	9973054	INSIDE
IRF8_271	Tnfsf13b	2.9e-05	2.1	chr8	10006544	10006603	PROMOTER
IRF8_272	Lamp1	4.2e-05	1.7	chr8	13155613	13155672	PROMOTER
IRF8_273	Cln8	2.6e-08	2.4	chr8	14890159	14890218	INSIDE
IRF8_274	Nat2	4.5e-06	1.8	chr8	70423901	70423951	PROMOTER
IRF8_275	Bst2-1110012M11Rik	4.3e-05	1.4	chr8	74466489	74466538	DIVERGENT_PROMOTER
IRF8_276	Cyp4f18	0.00022	1	chr8	74937483	74937542	INSIDE
IRF8_277	Hmox1	4.4e-08	1.7	chr8	77985910	77985969	PROMOTER
IRF8_278	Slc10a7	1.1e-05	1.4	chr8	81406064	81406121	INSIDE
IRF8_279	N4bp1	2.3e-05	1.1	chr8	89752389	89752448	INSIDE
IRF8_280	Irx3	0.00086	1.6	chr8	94690065	94690109	INSIDE
IRF8_281	Irx5	6.7e-05	1	chr8	95242578	95242635	PROMOTER
IRF8_282	Gins3	7.8e-07	1.3	chr8	98523613	98523672	INSIDE
IRF8_283	Psmb10	0.00014	1.1	chr8	108827317	108827365	PROMOTER
IRF8_284	Mlkl	3.4e-05	1.1	chr8	114224451	114224504	INSIDE
IRF8_285	Cotl1	0.00073	1.6	chr8	122730649	122730705	PROMOTER
IRF8_286	Casp1	0.0002	1.1	chr9	5298722	5298781	INSIDE
IRF8_287	Mtmr2	2.2e-07	1.3	chr9	13498641	13498698	PROMOTER
IRF8_288	Edg5	4.5e-06	1.5	chr9	20730407	20730466	PROMOTER
IRF8_289	Tbrg1	2e-05	2	chr9	37406088	37406147	INSIDE
IRF8_290	Olfr890	0.00088	1	chr9	37893471	37893530	PROMOTER
IRF8_291	Cbl	0.00034	1	chr9	43986015	43986074	PROMOTER
IRF8_292	Amica1	0.00067	1.5	chr9	44829091	44829150	PROMOTER
IRF8_293	BC033915	1.2e-09	1.8	chr9	45765488	45765532	INSIDE
IRF8_294	Bcdo2	7.7e-07	2.3	chr9	50307063	50307114	PROMOTER
IRF8_295	Alg9	7.7e-06	2.7	chr9	50526373	50526432	PROMOTER
IRF8_296	Mpi1-Scamp2	4e-06	1.2	chr9	57355467	57355519	DIVERGENT_PROMOTER
IRF8_297	Hexa	4.6e-05	1.5	chr9	59339911	59339970	INSIDE
IRF8_298	Nedd4	0.00095	1.1	chr9	72458854	72458911	PROMOTER
IRF8_299	Myo6	2.2e-05	1.3	chr9	79949253	79949312	PROMOTER
IRF8_300	Tlr9	8.2e-05	1.6	chr9	106080671	106080727	INSIDE
IRF8_301	Abhd14b	8.5e-07	1.2	chr9	106310514	106310565	INSIDE
IRF8_302	Mst1r	8.9e-06	1.1	chr9	107767113	107767163	INSIDE
IRF8_303	Ube1l	7.3e-08	2	chr9	107833625	107833682	PROMOTER
IRF8_304	Nckipsd	3.3e-06	1.3	chr9	108667135	108667186	INSIDE
IRF8_305	Xcr1	1.8e-07	1.3	chr9	123712190	123712249	PROMOTER
IRF8_306	Gripap1	9.5e-14	2.5	chrX	6946605	6946661	PROMOTER
IRF8_307	Cybb	0.0002	1.4	chrX	8624650	8624709	INSIDE
IRF8_308	Elf4	9.4e-05	1.1	chrX	44669399	44669446	PROMOTER
IRF8_309	Mtm1	3.3e-07	2.7	chrX	67474626	67474685	PROMOTER
IRF8_310	Abcd1	9e-12	1.9	chrX	69971449	69971503	INSIDE
IRF8_311	Zfx	3.6e-05	2	chrX	90378883	90378942	PROMOTER
IRF8_312	Ercc6l	9.5e-10	1.7	chrX	98360040	98360094	PROMOTER
IRF8_313	Atrx	0.00069	1.1	chrX	102137553	102137612	PROMOTER
IRF8_314	Cox7b	0.00063	1.4	chrX	102219567	102219626	INSIDE
IRF8_315	Tlr13	1.4e-13	2.2	chrX	102342405	102342464	PROMOTER
IRF8_316	Sh3bgrl	3.2e-06	1.4	chrX	105298300	105298352	INSIDE
IRF8_317	1700129I15Rik	0.00012	1	chrX	131066114	131066173	INSIDE
IRF8_318	Htr2c	8.4e-05	1.9	chrX	142204422	142204478	PROMOTER
IRF8_319	Ctps2	1.7e-07	1	chrX	158246348	158246392	INSIDE
