# Supplementary material for: Interferon Regulatory Factor 8 Regulates Pathways for Antigen Presentation in Myeloid Cells and during Tuberculosis
Source: PLoS Genet. 2011 Jun 23;7(6):e1002097. doi: 10.1371/journal.pgen.1002097 (PMC3121741; doi:10.1371/journal.pgen.1002097)
Supplement: Table S5 — Known transcription factor binding motifs enrichment analysis. (XLS) [file pgen.1002097.s007.xls]

## Sheet: Motif enrich. (all 319 peaks)
Table S5. Known transcription factor binding motifs enrichment analysis.
Sequence files:	500bp sequences around each 319 IRF8 sites
	IRF8 binding sites analysis						Random motif analysis
MatInspector library:	Matrix Family Library Version 8.2 (January 2010)		Matrix search on IRF8 sites (319 sequences 500bp)				on 5 sets of 319 randomly chosen sequences
Matrix	re-value	Genomatix p-value	No. of matches	No. of sequences	Fold Enrichment (IRF8seq / mean random)		Matrix	Mean random
V$IRFF/ISRE.01	0.01	7.70228e-43	275	197	3.69624		V$IRFF/ISRE.01	74.4
V$IRFF/IRF1.01	0.04	6.79069e-16	180	122	3.44828		V$IRFF/IRF1.01	52.2
V$ETSF/SPI1_PU1.01	0.02	7.4679e-23	148	125	3.44186		V$ETSF/SPI1_PU1.01	43
de novoIRF8	0.01	0	397	259	3.2329		de novo IRF8	122.8
V$PRDF/PRDM1.01	0.02	7.5937e-37	270	189	3.21429		V$PRDF/PRDM1.01	84
V$IRFF/IRF2.01	0.01	1.05922e-14	195	130	3.05643		V$IRFF/IRF2.01	63.8
V$PRDF/BLIMP1.01	0.19	3.32256e-24	294	198	2.66304		V$PRDF/BLIMP1.01	110.4
V$ETSF/GABPB1.01	0.01	4.2362e-13	159	134	2.53994		V$ETSF/GABPB1.01	62.6
V$AP1R/NRL.01	0	0.211925	11	11	2.5		V$AP1R/NRL.01	4.4
V$IRFF/IRF3.01	0.04	8.17237e-10	258	160	2.3412		V$IRFF/IRF3.01	110.2
V$IRFF/IRF7.01	1.19	1.05825e-05	232	145	2.28797		V$IRFF/IRF7.01	101.4
V$ETSF/SPIB.01	0.38	4.43613e-13	249	173	2.25543		V$ETSF/SPIB.01	110.4
V$IRFF/IRF4.01	0.34	0.00197156	67	59	2.10692		V$IRFF/IRF4.01	31.8
V$ETSF/PU1.01	0.24	1.52267e-09	261	179	2.03271		V$ETSF/PU1.01	128.4
V$IRFF/IRF4.02	0	2.0294e-06	127	102	2.00315		V$IRFF/IRF4.02	63.4
V$ETSF/SPI1_PU1.02	2.02	2.31587e-08	207	155	1.90257		V$ETSF/SPI1_PU1.02	108.8
V$ETSF/ETS1.01	1.13	0.00355076	167	124	1.82713		V$ETSF/ETS1.01	91.4
V$ETSF/GABP.01	0.08	0.000472736	212	154	1.7292		V$ETSF/GABP.01	122.6
V$ETSF/PEA3.01	1.39	0.000536187	239	155	1.69744		V$ETSF/PEA3.01	140.8
V$SIX3/SIX3.02	0.7	0.215898	17	17	1.66667		V$SIX3/SIX3.02	10.2
V$ETSF/ELF2.01	0.42	0.00433904	201	145	1.65025		V$ETSF/ELF2.01	121.8
V$XBBF/XBOX.01	0.99	0.938945	56	41	1.64706		V$XBBF/XBOX.01	34
V$ETSF/NRF2.01	0.16	0.089937	153	121	1.56442		V$ETSF/NRF2.01	97.8
V$ETSF/FLI.01	0.05	0.282781	126	96	1.55556		V$ETSF/FLI.01	81
V$ETSF/ELK1.02	2.05	0.610624	104	78	1.54762		V$ETSF/ELK1.02	67.2
V$GREF/ARE.02	1.73	0.0473343	146	108	1.53361		V$GREF/ARE.02	95.2
V$ZFHX/AREB6.04	1.76	0.0608579	129	100	1.5		V$ZFHX/AREB6.04	86
V$AP1F/AP1.03	0.6	0.230591	79	44	1.48496		V$AP1F/AP1.03	53.2
V$AP1F/AP1.01	0.54	0.315223	99	51	1.47761		V$AP1F/AP1.01	67
V$HEAT/HSF2.01	0.4	0.626635	117	84	1.47727		V$HEAT/HSF2.01	79.2
V$E2FF/E2F4_DP1.01	0.27	0.982596	50	27	1.47059		V$E2FF/E2F4_DP1.01	34
V$PAX2/PAX2.01	0.02	0.00445351	182	138	1.46774		V$PAX2/PAX2.01	124
V$ETSF/ELK1.01	0.04	0.45988	136	104	1.44989		V$ETSF/ELK1.01	93.8
V$ETSF/ELK1.03	1.02	0.612833	83	71	1.44599		V$ETSF/ELK1.03	57.4
V$AARF/AARE.01	0.3	0.813882	28	27	1.4433		V$AARF/AARE.01	19.4
V$TCFF/TCF11.01	4.74	0.0354152	43	42	1.44295		V$TCFF/TCF11.01	29.8
V$AP1R/NFE2.01	0.02	0.376588	61	47	1.43192		V$AP1R/NFE2.01	42.6
V$AP1F/AP1.02	0.24	0.413461	138	96	1.41393		V$AP1F/AP1.02	97.6
V$CEBP/CEBPA.01	2.47	0.0423329	160	122	1.38889		V$CEBP/CEBPA.01	115.2
V$AP1R/BACH1.01	0.02	0.331847	81	67	1.35452		V$AP1R/BACH1.01	59.8
V$NOLF/OLF1.01	0.03	0.827389	81	68	1.35452		V$NOLF/OLF1.01	59.8
V$AP1R/TCF11MAFG.01	0.08	0.41142	72	60	1.34831		V$AP1R/TCF11MAFG.01	53.4
V$HOMF/HMX2.02	0.14	0.595824	156	84	1.34715		V$HOMF/HMX2.02	115.8
V$CEBP/CEBPB.01	1.34	0.331267	150	111	1.3465		V$CEBP/CEBPB.01	111.4
V$MAZF/MAZR.01	0.22	0.740318	244	106	1.34066		V$MAZF/MAZR.01	182
V$ETSF/ETS2.01	0.06	0.00598444	177	145	1.33083		V$ETSF/ETS2.01	133
V$PAX6/PAX4_PD.01	1.54	0.908594	21	18	1.32911		V$PAX6/PAX4_PD.01	15.8
V$GREF/ARE.01	0.01	0.301258	125	103	1.32696		V$GREF/ARE.01	94.2
V$PAX3/PAX3.02	0.49	0.230731	54	50	1.31068		V$PAX3/PAX3.02	41.2
V$HZIP/HOMEZ.01	1.59	0.887626	33	28	1.30952		V$HZIP/HOMEZ.01	25.2
V$AP4R/AP4.01	0.02	0.934487	58	48	1.30631		V$AP4R/AP4.01	44.4
V$ZBPF/ZBP89.01	0.37	0.924378	220	91	1.2926		V$ZBPF/ZBP89.01	170.2
V$ARID/MRF2.01	3.27	0.48977	19	18	1.28378		V$ARID/MRF2.01	14.8
V$ZBPF/ZNF219.01	0.3	0.958796	234	91	1.2759		V$ZBPF/ZNF219.01	183.4
V$OAZF/ROAZ.01	0	0.892329	89	64	1.27507		V$OAZF/ROAZ.01	69.8
V$MYOD/MYF5.01	0.11	0.922412	54	40	1.27358		V$MYOD/MYF5.01	42.4
V$GREF/PRE.01	0.04	0.43373	136	110	1.27341		V$GREF/PRE.01	106.8
V$PLAG/PLAG1.01	0.9	0.997701	130	75	1.26953		V$PLAG/PLAG1.01	102.4
V$HAND/HEN1.02	0.07	0.866959	49	30	1.26289		V$HAND/HEN1.02	38.8
V$PAX6/PAX6.01	1.14	0.736913	83	65	1.2614		V$PAX6/PAX6.01	65.8
V$CREB/CREB1.01	0.4	0.982596	30	27	1.2605		V$CREB/CREB1.01	23.8
V$PAX1/PAX1.01	0	0.589717	35	32	1.25899		V$PAX1/PAX1.01	27.8
V$ETSF/CETS1P54.01	0.76	0.848579	123	94	1.25255		V$ETSF/CETS1P54.01	98.2
V$CHRE/CHREBP_MLX.01	0.2	0.960524	45	40	1.25		V$CHRE/CHREBP_MLX.01	36
V$MEF2/MEF2.04	0	0.948621	4	4	1.25		V$MEF2/MEF2.04	3.2
V$STAT/STAT.01	0.48	0.0241342	193	136	1.24838		V$STAT/STAT.01	154.6
V$THAP/THAP1.01	0.22	0.520177	49	46	1.24365		V$THAP/THAP1.01	39.4
V$HAND/HEN1.01	0.12	0.883003	42	29	1.2426		V$HAND/HEN1.01	33.8
V$ZBPF/ZKSCAN3.01	1.29	0.904156	83	62	1.24251		V$ZBPF/ZKSCAN3.01	66.8
V$MAZF/MAZ.01	0.79	0.980737	147	99	1.23946		V$MAZF/MAZ.01	118.6
V$SIXF/SIX4.01	0.62	0.150799	66	62	1.23134		V$SIXF/SIX4.01	53.6
V$CAAT/NFY.01	0.48	0.859114	115	93	1.23126		V$CAAT/NFY.01	93.4
V$KLFS/KKLF.01	0.67	0.950193	238	101	1.23061		V$KLFS/KKLF.01	193.4
V$RORA/VERBA.01	0.04	0.857697	15	14	1.22951		V$RORA/VERBA.01	12.2
V$AP1R/BACH2.01	3.78	0.829982	79	67	1.22671		V$AP1R/BACH2.01	64.4
V$CREB/TAXCREB.01	0.06	0.970767	25	24	1.22549		V$CREB/TAXCREB.01	20.4
V$PAX9/PAX9.01	0.13	0.975712	44	35	1.21547		V$PAX9/PAX9.01	36.2
V$BARB/BARBIE.01	0.56	0.213574	121	103	1.21486		V$BARB/BARBIE.01	99.6
V$CTCF/CTCF.01	0.05	0.999963	83	51	1.21345		V$CTCF/CTCF.01	68.4
V$CREB/CREB2CJUN.01	0.22	0.759349	8	7	1.21212		V$CREB/CREB2CJUN.01	6.6
V$AP4R/AP4.02	0.42	0.882896	56	45	1.2069		V$AP4R/AP4.02	46.4
V$CAAT/NFY.02	0.08	0.62474	125	104	1.20424		V$CAAT/NFY.02	103.8
V$CREB/ATF.02	0.11	0.894543	76	63	1.20253		V$CREB/ATF.02	63.2
V$PARF/HLF.01	0.5	0.587918	126	94	1.20229		V$PARF/HLF.01	104.8
V$HEAT/HSF1.01	0.35	0.615639	121	95	1.2004		V$HEAT/HSF1.01	100.8
V$HEAT/HSF1.02	0.06	0.781828	70	55	1.19863		V$HEAT/HSF1.02	58.4
V$GREF/GRE.01	0.19	0.403076	119	102	1.19718		V$GREF/GRE.01	99.4
V$DEAF/NUDR.01	0.02	0.955333	62	58	1.19691		V$DEAF/NUDR.01	51.8
V$SNAP/PSE.01	0.01	0.693547	78	70	1.19632		V$SNAP/PSE.01	65.2
V$KLFS/BKLF.01	0.23	0.72816	89	68	1.19624		V$KLFS/BKLF.01	74.4
V$PTF1/PTF1.01	0	0.76577	77	69	1.18827		V$PTF1/PTF1.01	64.8
V$GREF/ARE.03	2.54	0.559529	126	100	1.18644		V$GREF/ARE.03	106.2
V$AP1R/MARE_ARE.01	0	0.388126	58	52	1.18367		V$AP1R/MARE_ARE.01	49
V$KLFS/GKLF.01	1.54	0.824583	157	102	1.18045		V$KLFS/GKLF.01	133
V$RUSH/SMARCA3.02	4.99	0.582964	142	117	1.17745		V$RUSH/SMARCA3.02	120.6
V$MZF1/MZF1.03	0.77	0.94066	150	112	1.17371		V$MZF1/MZF1.03	127.8
V$CREB/CREB2.01	0.19	0.559559	46	40	1.17347		V$CREB/CREB2.01	39.2
V$SP1F/TIEG.01	0.02	0.597249	103	77	1.17312		V$SP1F/TIEG.01	87.8
V$AP1R/MARE.02	0.33	0.978061	49	39	1.17225		V$AP1R/MARE.02	41.8
V$EGRF/WT1.01	0.35	0.951827	179	87	1.17147		V$EGRF/WT1.01	152.8
V$PCBE/PREB.01	0.24	0.71405	70	63	1.17057		V$PCBE/PREB.01	59.8
V$HNF1/TCF2.01	0.82	0.796377	196	124	1.16945		V$HNF1/TCF2.01	167.6
V$SP1F/GC.01	2.12	0.952662	210	107	1.16796		V$SP1F/GC.01	179.8
V$HBOX/EVX2.01	0.21	0.935688	52	31	1.16592		V$HBOX/EVX2.01	44.6
V$E2FF/E2F.02	0.13	0.937384	78	67	1.16418		V$E2FF/E2F.02	67
V$SORY/SOX9.03	0.02	0.568239	114	96	1.16327		V$SORY/SOX9.03	98
V$MYT1/MYT1L.01	0.66	0.163752	157	126	1.16296		V$MYT1/MYT1L.01	135
V$NKXH/NKX31.01	0.33	0.67795	164	118	1.16147		V$NKXH/NKX31.01	141.2
V$NFAT/NFAT.01	1.36	0.849896	142	114	1.16013		V$NFAT/NFAT.01	122.4
V$HAML/AML3.01	0.11	0.517844	116	98	1.16		V$HAML/AML3.01	100
V$SP1F/SP1.01	0.31	0.998511	191	90	1.15898		V$SP1F/SP1.01	164.8
V$PARF/TEF_HLF.01	0.29	0.674031	171	107	1.15854		V$PARF/TEF_HLF.01	147.6
V$ZBPF/ZF9.01	0.58	0.974708	155	88	1.15845		V$ZBPF/ZF9.01	133.8
V$HEAT/HSF2.02	3.78	0.86919	120	92	1.1583		V$HEAT/HSF2.02	103.6
V$CIZF/NMP4.01	0.59	0.993103	83	69	1.15599		V$CIZF/NMP4.01	71.8
V$DICE/DICE.01	0.51	0.864322	91	77	1.15482		V$DICE/DICE.01	78.8
V$AP1R/MARE.03	0.02	0.819509	65	55	1.15248		V$AP1R/MARE.03	56.4
V$CAAT/NFY.04	1.18	0.947814	112	91	1.15226		V$CAAT/NFY.04	97.2
V$MZF1/MZF1.01	1.39	0.947209	153	114	1.15038		V$MZF1/MZF1.01	133
V$NRSF/NRSF.01	0	0.972669	40	37	1.14943		V$NRSF/NRSF.01	34.8
V$SATB/SATB1.01	0.65	0.956294	98	66	1.14754		V$SATB/SATB1.01	85.4
V$MZF1/MZF1.02	3.52	0.856046	150	110	1.14679		V$MZF1/MZF1.02	130.8
V$BCL6/BCL6.02	0.01	0.76791	119	93	1.14644		V$BCL6/BCL6.02	103.8
V$ABDB/HOXD10.01	3.42	0.703415	60	52	1.14504		V$ABDB/HOXD10.01	52.4
V$PURA/PURALPHA.01	2.6	0.995215	27	24	1.14407		V$PURA/PURALPHA.01	23.6
V$ZFTR/ZNF217.01	1.87	0.424223	129	107	1.14362		V$ZFTR/ZNF217.01	112.8
V$CART/ISX.01	0.87	0.880415	117	52	1.14035		V$CART/ISX.01	102.6
V$RXRF/THR.01	0.36	0.893787	15	15	1.13636		V$RXRF/THR.01	13.2
V$HOMF/MSX2.01	0.33	0.851166	63	52	1.13309		V$HOMF/MSX2.01	55.6
V$NKX1/NKX11.01	2.31	0.685803	63	43	1.13309		V$NKX1/NKX11.01	55.6
V$YY1F/YY2.01	0.47	0.907715	62	54	1.13139		V$YY1F/YY2.01	54.8
V$BCDF/CRX.02	0.31	0.46155	38	36	1.13095		V$BCDF/CRX.02	33.6
V$HBOX/GBX2.01	0.57	0.921067	76	38	1.13095		V$HBOX/GBX2.01	67.2
V$MYBL/VMYB.04	1.57	0.928264	102	84	1.13082		V$MYBL/VMYB.04	90.2
V$ABDB/HOXB13.01	1.45	0.954219	68	56	1.12957		V$ABDB/HOXB13.01	60.2
V$GREF/GRE.02	0.06	0.774275	105	85	1.12903		V$GREF/GRE.02	93
V$RBPF/RBPJK.02	0.66	0.316709	101	91	1.12472		V$RBPF/RBPJK.02	89.8
V$SORY/HBP1.01	0.74	0.934112	123	100	1.12431		V$SORY/HBP1.01	109.4
V$KLFS/EKLF.01	0.33	0.952391	76	66	1.12426		V$KLFS/EKLF.01	67.6
V$HNF1/HNF1.04	3.59	0.539931	184	124	1.12332		V$HNF1/HNF1.04	163.8
V$DMRT/DMRT7.01	0.38	0.830285	70	59	1.12179		V$DMRT/DMRT7.01	62.4
V$CREB/CJUN_ATF2.01	3	0.973984	6	6	1.11111		V$CREB/CJUN_ATF2.01	5.4
V$NFKB/NFKAPPAB.02	0.04	0.980402	91	64	1.10976		V$NFKB/NFKAPPAB.02	82
V$ABDB/HOXD13.01	0.96	0.880706	74	62	1.10448		V$ABDB/HOXD13.01	67
V$NFAT/NFAT5.01	0.02	0.580927	144	118	1.1026		V$NFAT/NFAT5.01	130.6
V$STAT/STAT3.01	0	0.338945	132	74	1.10184		V$STAT/STAT3.01	119.8
V$ABDB/HOXC13.02	0.53	0.796007	128	101	1.10155		V$ABDB/HOXC13.02	116.2
V$SPZ1/SPZ1.01	1.55	0.652311	115	98	1.10153		V$SPZ1/SPZ1.01	104.4
V$YY1F/YY1.02	1.01	0.94576	83	71	1.1008		V$YY1F/YY1.02	75.4
V$HNF1/HNF1.02	0.25	0.910812	90	69	1.10024		V$HNF1/HNF1.02	81.8
V$NFAT/NFAT5.02	0.35	0.898893	132	106	1.09817		V$NFAT/NFAT5.02	120.2
V$CAAT/CAAT.01	2.35	0.930338	119	99	1.09779		V$CAAT/CAAT.01	108.4
V$LHXF/LHX8.01	1.11	0.908727	71	37	1.09568		V$LHXF/LHX8.01	64.8
V$RORA/RORA2.01	0.01	0.870802	91	78	1.09113		V$RORA/RORA2.01	83.4
V$MYT1/MYT1.01	0	0.833382	207	125	1.08947		V$MYT1/MYT1.01	190
V$HOMF/MSX.01	1.72	0.96266	101	76	1.08836		V$HOMF/MSX.01	92.8
V$EVI1/EVI1.01	0	0.920159	79	64	1.08815		V$EVI1/EVI1.01	72.6
V$SRFF/SRF.02	0.22	0.925676	84	71	1.08808		V$SRFF/SRF.02	77.2
V$SREB/SREBP.02	0	0.743002	62	54	1.08772		V$SREB/SREBP.02	57
V$ZNFP/SZF1.01	0.17	0.942227	36	33	1.08434		V$ZNFP/SZF1.01	33.2
V$MYBL/VMYB.01	1.01	0.966638	131	105	1.08264		V$MYBL/VMYB.01	121
V$NF1F/NF1.03	1.26	0.924048	85	72	1.08142		V$NF1F/NF1.03	78.6
V$CLOX/CPHX.01	0.22	0.972856	73	43	1.07988		V$CLOX/CPHX.01	67.6
V$GATA/GATA3.01	2.85	0.732187	131	110	1.07908		V$GATA/GATA3.01	121.4
V$BPTF/FAC1.01	2.24	0.66707	85	58	1.07868		V$BPTF/FAC1.01	78.8
V$NFKB/NFKAPPAB50.01	0.01	0.981404	59	42	1.07664		V$NFKB/NFKAPPAB50.01	54.8
V$BTBF/KAISO.01	0.44	0.841152	48	45	1.07623		V$BTBF/KAISO.01	44.6
V$ABDB/HOXA13.01	0.26	0.970523	75	62	1.0745		V$ABDB/HOXA13.01	69.8
V$SNAP/PSE.02	0.01	0.564096	145	112	1.07249		V$SNAP/PSE.02	135.2
V$OCT1/OCT.01	0.03	0.813133	171	126	1.07009		V$OCT1/OCT.01	159.8
V$PAX8/PAX2.02	2.23	0.946126	43	38	1.06965		V$PAX8/PAX2.02	40.2
V$XBBF/MIF1.01	0.01	0.83301	104	83	1.06776		V$XBBF/MIF1.01	97.4
V$FKHD/FHXA.01	0.42	0.333476	32	26	1.06667		V$FKHD/FHXA.01	30
V$CREB/ATF2.01	0.16	0.986152	42	39	1.06599		V$CREB/ATF2.01	39.4
V$AP1R/MARE.01	0.96	0.749478	26	26	1.06557		V$AP1R/MARE.01	24.4
V$MYBL/VMYB.03	2	0.990933	91	76	1.06557		V$MYBL/VMYB.03	85.4
V$ZF35/ZNF35.01	3.11	0.994158	62	54	1.06529		V$ZF35/ZNF35.01	58.2
V$EGRF/CKROX.01	0.03	0.998951	93	67	1.06407		V$EGRF/CKROX.01	87.4
V$CEBP/CEBP.02	0.49	0.883553	78	68	1.06267		V$CEBP/CEBP.02	73.4
V$CREB/CREB.03	0.86	0.966476	59	55	1.05735		V$CREB/CREB.03	55.8
V$E2FF/RB_E2F1_DP1.01	0.01	0.992061	48	22	1.05727		V$E2FF/RB_E2F1_DP1.01	45.4
V$PAX6/PAX6.04	0.26	0.81212	99	88	1.05544		V$PAX6/PAX6.04	93.8
V$NFKB/HIVEP1.01	0.02	0.988757	83	58	1.0533		V$NFKB/HIVEP1.01	78.8
V$CLOX/CDP.02	3.72	0.989945	97	82	1.05206		V$CLOX/CDP.02	92.2
V$PAX5/PAX5.02	0	0.999534	33	28	1.05096		V$PAX5/PAX5.02	31.4
V$HEAT/HSF1.03	0.02	0.812557	104	83	1.05051		V$HEAT/HSF1.03	99
V$NF1F/NF1.02	0	0.981004	31	25	1.0473		V$NF1F/NF1.02	29.6
V$GFI1/GFI1.02	1.29	0.929614	94	83	1.04677		V$GFI1/GFI1.02	89.8
V$OCT1/OCT1.02	0.07	0.852278	109	92	1.04607		V$OCT1/OCT1.02	104.2
V$E4FF/E4F.01	0.46	0.98455	76	63	1.04396		V$E4FF/E4F.01	72.8
V$PBXC/PBX1_MEIS1.01	0	0.755212	100	88	1.04384		V$PBXC/PBX1_MEIS1.01	95.8
V$GATA/GATA2.01	1.02	0.795351	165	131	1.04298		V$GATA/GATA2.01	158.2
V$LEFF/LEF1.01	0.12	0.831211	132	109	1.04265		V$LEFF/LEF1.01	126.6
V$CREB/ATF.01	0.34	0.998933	44	40	1.04265		V$CREB/ATF.01	42.2
V$GLIF/GLIS3.01	2.08	0.941206	103	71	1.04251		V$GLIF/GLIS3.01	98.8
V$GATA/GATA2.02	0.74	0.871771	128	105	1.04235		V$GATA/GATA2.02	122.8
V$HOXC/PBX_HOXA9.01	0.01	0.965789	138	102	1.0423		V$HOXC/PBX_HOXA9.01	132.4
V$MEF2/MEF2.07	0.01	0.857795	10	9	1.04167		V$MEF2/MEF2.07	9.6
V$SALL/SALL1.01	0.88	0.986804	30	24	1.04167		V$SALL/SALL1.01	28.8
V$ZBPF/ZNF300.01	2.21	0.999815	55	45	1.04167		V$ZBPF/ZNF300.01	52.8
V$HNF1/HNF1.03	0.14	0.853705	133	101	1.04069		V$HNF1/HNF1.03	127.8
V$IKRS/IK3.01	0.16	0.812048	111	93	1.03933		V$IKRS/IK3.01	106.8
V$TEAF/TEF1.01	0.06	0.9717	96	82	1.03896		V$TEAF/TEF1.01	92.4
V$LEFF/LEF1.02	0.69	0.765025	102	89	1.0387		V$LEFF/LEF1.02	98.2
V$HOXF/NANOG.01	2.5	0.910798	110	97	1.03774		V$HOXF/NANOG.01	106
V$GATA/GATA3.02	2.01	0.866996	138	103	1.03759		V$GATA/GATA3.02	133
V$MYT1/MYT1.02	0.21	0.957336	163	120	1.0369		V$MYT1/MYT1.02	157.2
V$BCDF/PTX1.01	0.68	0.583511	48	45	1.03448		V$BCDF/PTX1.01	46.4
V$EGRF/EGR3.01	0.01	0.999562	42	36	1.03448		V$EGRF/EGR3.01	40.6
V$MTF1/MTF-1.01	0.3	0.997954	30	27	1.03448		V$MTF1/MTF-1.01	29
V$TEAF/TEAD.01	0.77	0.938219	96	84	1.03448		V$TEAF/TEAD.01	92.8
V$MEF2/MEF2.01	0	0.93771	97	77	1.03412		V$MEF2/MEF2.01	93.8
V$GATA/GATA1.05	0.52	0.769387	165	134	1.03383		V$GATA/GATA1.05	159.6
V$HNF1/HMBOX.01	1.43	0.595283	154	118	1.03356		V$HNF1/HMBOX.01	149
V$HIFF/HIF1.01	0.29	0.993441	38	34	1.03261		V$HIFF/HIF1.01	36.8
V$MYOD/MYOGENIN.01	0.07	0.659411	19	19	1.03261		V$MYOD/MYOGENIN.01	18.4
V$SORY/HMGIY.01	2.75	0.699947	70	53	1.03245		V$SORY/HMGIY.01	67.8
V$NEUR/MASH1.01	0.28	0.988919	59	51	1.03147		V$NEUR/MASH1.01	57.2
V$BRNF/BRN2.01	2	0.992072	128	94	1.02894		V$BRNF/BRN2.01	124.4
V$HIFF/HIF1.02	0.94	0.997293	37	32	1.02778		V$HIFF/HIF1.02	36
V$RORA/RORGAMMA.01	0.01	0.943723	75	66	1.0274		V$RORA/RORGAMMA.01	73
V$GLIF/ZIC2.01	2.03	0.99685	76	60	1.02703		V$GLIF/ZIC2.01	74
V$STAF/STAF.01	0.03	0.985212	69	57	1.02679		V$STAF/STAF.01	67.2
V$STAF/ZNF76_143.01	0.01	0.990678	70	61	1.02639		V$STAF/ZNF76_143.01	68.2
V$E2FF/E2F.03	0.78	0.999999	41	29	1.025		V$E2FF/E2F.03	40
V$BRNF/TST1.01	3.56	0.971137	75	67	1.02459		V$BRNF/TST1.01	73.2
V$EVI1/EVI1.02	0.02	0.957303	92	78	1.0245		V$EVI1/EVI1.02	89.8
V$KLFS/KLF6.01	0.64	0.999942	92	66	1.0245		V$KLFS/KLF6.01	89.8
V$HBOX/GBX1.01	1.34	0.98144	86	40	1.02381		V$HBOX/GBX1.01	84
V$AHRR/AHR.01	0	0.991304	18	18	1.02273		V$AHRR/AHR.01	17.6
V$GATA/GATA1.04	0.42	0.758983	155	127	1.02243		V$GATA/GATA1.04	151.6
V$HOXH/MEIS1B_HOXA9.01	0	0.704775	124	105	1.02142		V$HOXH/MEIS1B_HOXA9.01	121.4
V$DMRT/DMRT5.01	0.65	0.692099	106	87	1.02119		V$DMRT/DMRT5.01	103.8
V$ETSF/PDEF.01	0.89	0.953468	39	37	1.02094		V$ETSF/PDEF.01	38.2
V$NFKB/NFKAPPAB.01	0.4	0.995156	61	47	1.02007		V$NFKB/NFKAPPAB.01	59.8
V$PAX6/PAX6.03	0.2	0.94576	83	71	1.01966		V$PAX6/PAX6.03	81.4
V$SRFF/SRF.04	1.33	0.847945	84	72	1.01942		V$SRFF/SRF.04	82.4
V$P53F/P53.03	3.25	0.929727	66	53	1.01852		V$P53F/P53.03	64.8
V$RXRF/VDR_RXR.04	0.01	0.81503	55	49	1.01852		V$RXRF/VDR_RXR.04	54
V$NKXH/NKX25.01	0.79	0.960381	22	20	1.01852		V$NKXH/NKX25.01	21.6
V$GCMF/GCM1.01	0.08	0.982826	104	87	1.01761		V$GCMF/GCM1.01	102.2
V$INSM/INSM1.01	0.28	0.996532	120	88	1.01695		V$INSM/INSM1.01	118
V$NKXH/NKX22.01	0.87	0.920704	26	23	1.01562		V$NKXH/NKX22.01	25.6
V$STAT/STAT1.01	0.01	0.408481	131	90	1.0155		V$STAT/STAT1.01	129
V$BCDF/OBOX2.01	0.3	0.542239	28	26	1.01449		V$BCDF/OBOX2.01	27.6
V$GATA/GATA.01	1.33	0.958578	152	118	1.01333		V$GATA/GATA.01	150
V$HOMF/MSX2.02	0.46	0.986974	76	52	1.01333		V$HOMF/MSX2.02	75
V$BCDF/PITX3.01	0.2	0.709198	16	16	1.01266		V$BCDF/PITX3.01	15.8
V$BCL6/BCL6.01	0.01	0.866422	93	76	1.01087		V$BCL6/BCL6.01	92
V$PAX8/PAX8.01	0.81	0.923009	94	80	1.01075		V$PAX8/PAX8.01	93
V$PAX3/PAX3.01	0.05	0.998776	38	37	1.01064		V$PAX3/PAX3.01	37.6
V$KLFS/GKLF.02	1.64	0.457602	98	89	1.01031		V$KLFS/GKLF.02	97
V$EVI1/MEL1.01	0.01	0.977461	81	68	1.00998		V$EVI1/MEL1.01	80.2
V$CTCF/CTCF.04	0.23	0.99841	68	57	1.0089		V$CTCF/CTCF.04	67.4
V$AP2F/AP2.02	0.36	0.984283	53	43	1.0076		V$AP2F/AP2.02	52.6
V$EBOX/NMYC.01	1.01	0.967817	58	38	1.00694		V$EBOX/NMYC.01	57.6
V$OCT1/OCT1.04	0.03	0.969528	145	109	1.00694		V$OCT1/OCT1.04	144
V$HOMF/BARX1.01	2.94	0.971818	95	53	1.00636		V$HOMF/BARX1.01	94.4
V$CART/PHOX2.01	0.64	0.847538	132	110	1.0061		V$CART/PHOX2.01	131.2
V$GLIF/GLI1.01	0.1	0.988129	39	35	1.00515		V$GLIF/GLI1.01	38.8
V$HAND/SCX.01	0.11	0.763036	40	37	1.00503		V$HAND/SCX.01	39.8
V$TALE/TGIF2.01	0.1	0.98861	92	71	1.00437		V$TALE/TGIF2.01	91.6
V$PARF/TEF.01	0.46	0.978094	174	114	1.00346		V$PARF/TEF.01	173.4
V$HOMF/HMX2.01	0.08	0.923918	110	50	1.00182		V$HOMF/HMX2.01	109.8
V$EBOX/NMYC.02	0.5	0.995015	41	31	1		V$EBOX/NMYC.02	41
V$HNFP/MIZF.01	0.1	0.99969	21	18	1		V$HNFP/MIZF.01	21
V$YY1F/YY1.01	0.07	0.996412	53	50	1		V$YY1F/YY1.01	53
V$CREB/ATF6.02	0.15	0.998434	41	38	0.995146		V$CREB/ATF6.02	41.2
V$NOLF/OLF1.02	0.27	0.999812	77	60	0.994832		V$NOLF/OLF1.02	77.4
V$SP1F/SP1.02	0.02	0.998569	98	68	0.993915		V$SP1F/SP1.02	98.6
V$GFI1/GFI1.01	1.36	0.828616	24	22	0.991736		V$GFI1/GFI1.01	24.2
V$CREB/CREB.02	0.47	0.999818	42	38	0.990566		V$CREB/CREB.02	42.4
V$MYBL/VMYB.05	1.88	0.998322	83	71	0.990453		V$MYBL/VMYB.05	83.8
V$OVOL/OVOL1.01	0.11	0.974038	148	114	0.989305		V$OVOL/OVOL1.01	149.6
V$ZBPF/ZNF202.01	0	0.999806	89	55	0.988889		V$ZBPF/ZNF202.01	90
V$STAT/STAT6.01	0.05	0.930422	120	75	0.988468		V$STAT/STAT6.01	121.4
V$HAML/AML1.01	0.63	0.848346	48	43	0.987654		V$HAML/AML1.01	48.6
V$NF1F/NF1.01	0.02	0.94374	46	39	0.987124		V$NF1F/NF1.01	46.6
V$HOMF/HMX3.01	1.68	0.81104	86	79	0.986239		V$HOMF/HMX3.01	87.2
V$SRFF/SRF.03	0.06	0.943545	86	60	0.986239		V$SRFF/SRF.03	87.2
V$EVI1/EVI1.06	0.02	0.87703	92	79	0.985011		V$EVI1/EVI1.06	93.4
V$GTBX/ZEC.01	0	0.880014	25	25	0.984252		V$GTBX/ZEC.01	25.4
V$HOMF/TLX1.01	0.53	0.998901	60	50	0.983607		V$HOMF/TLX1.01	61
V$HNF6/HNF6.01	0.05	0.982158	105	85	0.983146		V$HNF6/HNF6.01	106.8
V$HBOX/EN1.01	0.01	0.993569	122	81	0.982287		V$HBOX/EN1.01	124.2
V$PLZF/PLZF.01	0.51	0.944726	99	90	0.982143		V$PLZF/PLZF.01	100.8
V$OCT1/POU2F3.01	0.24	0.994771	153	109	0.982028		V$OCT1/POU2F3.01	155.8
V$EBOX/CMYC.01	0.57	0.988989	53	34	0.981481		V$EBOX/CMYC.01	54
V$GATA/GATA1.03	1.86	0.944876	148	117	0.981432		V$GATA/GATA1.03	150.8
V$SMAD/SMAD.01	1.05	0.843227	79	62	0.980149		V$SMAD/SMAD.01	80.6
V$HOMF/HHEX.01	1.09	0.998573	124	92	0.979463		V$HOMF/HHEX.01	126.6
V$E2FF/E2F1_DP1.01	0.38	0.999562	38	36	0.979381		V$E2FF/E2F1_DP1.01	38.8
V$YBXF/YB1.01	0.63	0.999136	63	54	0.978261		V$YBXF/YB1.01	64.4
V$EVI1/EVI1.03	0	0.835725	87	73	0.977528		V$EVI1/EVI1.03	89
V$EBOX/USF.02	0.86	0.925419	52	32	0.977444		V$EBOX/USF.02	53.2
V$FXRE/FXRE.01	0.2	0.930788	57	47	0.976027		V$FXRE/FXRE.01	58.4
V$MEF2/SL1.01	0.25	0.866772	97	80	0.975855		V$MEF2/SL1.01	99.4
V$EGRF/EGR2.01	0.03	0.994517	95	74	0.975359		V$EGRF/EGR2.01	97.4
V$PARF/DBP.01	0.2	0.979395	84	74	0.974478		V$PARF/DBP.01	86.2
V$CHOP/CHOP.01	0.45	0.972887	15	15	0.974026		V$CHOP/CHOP.01	15.4
V$ABDB/HOXA9.01	0.2	0.983567	44	38	0.973451		V$ABDB/HOXA9.01	45.2
V$LHXF/LHX4.01	1.41	0.991169	79	45	0.972906		V$LHXF/LHX4.01	81.2
V$HBOX/GSH2.01	1.84	0.996694	111	78	0.971979		V$HBOX/GSH2.01	114.2
V$ZF5F/ZF5.01	1.76	0.999999	76	37	0.969388		V$ZF5F/ZF5.01	78.4
V$STAT/STAT5.01	0.15	0.966936	104	45	0.968343		V$STAT/STAT5.01	107.4
V$EREF/ESRRB.01	0.08	0.857363	55	50	0.96831		V$EREF/ESRRB.01	56.8
V$OCT1/OCT2.01	0.39	0.996664	152	108	0.965693		V$OCT1/OCT2.01	157.4
V$ABDB/HOXB9.01	1.41	0.771984	122	102	0.96519		V$ABDB/HOXB9.01	126.4
V$NFKB/CREL.01	0.33	0.999775	74	55	0.963542		V$NFKB/CREL.01	76.8
V$TALE/TGIF.01	1.65	0.971247	84	76	0.963303		V$TALE/TGIF.01	87.2
V$EGRF/NGFIC.01	0.03	0.999638	86	65	0.961969		V$EGRF/NGFIC.01	89.4
V$NKXH/BAPX1.01	1.04	0.952825	101	86	0.961905		V$NKXH/BAPX1.01	105
V$FKHD/FREAC2.01	0.15	0.917442	185	133	0.961538		V$FKHD/FREAC2.01	192.4
V$MOKF/MOK2.02	2.35	0.995425	113	93	0.960884		V$MOKF/MOK2.02	117.6
V$GLIF/GLI3.02	0.57	0.999188	54	48	0.960854		V$GLIF/GLI3.02	56.2
V$HNF1/HNF1.01	0.13	0.97497	127	95	0.960666		V$HNF1/HNF1.01	132.2
V$MYBL/VMYB.02	0.99	0.999709	83	68	0.960648		V$MYBL/VMYB.02	86.4
V$TALE/TGIF1.01	0.26	0.999498	72	56	0.96		V$TALE/TGIF1.01	75
V$FKHD/HFH1.01	0.06	0.980121	105	79	0.959781		V$FKHD/HFH1.01	109.4
V$E2FF/E2F.01	0	0.999301	87	76	0.95815		V$E2FF/E2F.01	90.8
V$EGRF/EGR1.02	0.2	0.999961	59	43	0.957792		V$EGRF/EGR1.02	61.6
V$LHXF/ISL1.01	0.17	0.977423	104	87	0.957643		V$LHXF/ISL1.01	108.6
V$MITF/MIT.01	0.29	0.977312	66	55	0.956522		V$MITF/MIT.01	69
V$FKHD/FHXB.01	0.25	0.981704	125	93	0.955657		V$FKHD/FHXB.01	130.8
V$BCDF/OBOX3.01	0.31	0.827712	33	30	0.953757		V$BCDF/OBOX3.01	34.6
V$RBPF/RBPJK.01	0.51	0.968008	94	80	0.953347		V$RBPF/RBPJK.01	98.6
V$RORA/REV-ERBA.03	0	0.93172	49	44	0.953307		V$RORA/REV-ERBA.03	51.4
V$NKXH/NKX31.02	1.73	0.95965	77	45	0.95297		V$NKXH/NKX31.02	80.8
V$GFI1/GFI1B.01	0.26	0.979418	80	71	0.950119		V$GFI1/GFI1B.01	84.2
V$NRSF/NRSF.03	0	0.996837	56	50	0.949153		V$NRSF/NRSF.03	59
V$ABDB/HOXC10.01	0.42	0.952654	115	94	0.948845		V$ABDB/HOXC10.01	121.2
V$HESF/DEC2.01	1.87	0.998224	71	51	0.946667		V$HESF/DEC2.01	75
V$ABDB/HOXD11.01	0.27	0.974579	94	78	0.945674		V$ABDB/HOXD11.01	99.4
V$AHRR/AHRARNT.02	0.01	0.999668	45	39	0.945378		V$AHRR/AHRARNT.02	47.6
V$HAND/HAND2_E12.01	0	0.98143	48	44	0.944882		V$HAND/HAND2_E12.01	50.8
V$PAX6/PAX6.02	0.53	0.977041	72	63	0.944882		V$PAX6/PAX6.02	76.2
V$FKHD/HFH2.01	0.55	0.604976	54	39	0.944056		V$FKHD/HFH2.01	57.2
V$RUSH/SMARCA3.01	3.14	0.9809	155	121	0.943971		V$RUSH/SMARCA3.01	164.2
V$SORY/SOX2.01	1.12	0.996257	104	84	0.943739		V$SORY/SOX2.01	110.2
V$BCDF/PCE1.01	0.25	0.989331	90	72	0.943396		V$BCDF/PCE1.01	95.4
V$BRN5/BRN5.01	0	0.997708	121	86	0.942368		V$BRN5/BRN5.01	128.4
V$NKXH/NKX32.01	4.59	0.967201	62	57	0.942249		V$NKXH/NKX32.01	65.8
V$OCT1/OCT1.06	0.03	0.98499	138	100	0.941337		V$OCT1/OCT1.06	146.6
V$HBOX/EMX2.01	0.94	0.9992	125	53	0.941265		V$HBOX/EMX2.01	132.8
V$CP2F/CP2.01	0.39	0.997351	48	44	0.941176		V$CP2F/CP2.01	51
V$CDXF/CDX2.01	0.03	0.999868	85	63	0.940265		V$CDXF/CDX2.01	90.4
V$TALE/MEIS1.01	2.16	0.998994	78	60	0.939759		V$TALE/MEIS1.01	83
V$OCT1/OCT1.05	0.71	0.995668	100	82	0.938086		V$OCT1/OCT1.05	106.6
V$E2FF/E2F4_DP2.01	0.1	0.999923	47	39	0.936255		V$E2FF/E2F4_DP2.01	50.2
V$HOMF/HMX3.02	1.25	0.914732	143	74	0.935864		V$HOMF/HMX3.02	152.8
V$ABDB/HOXA11.01	0.31	0.988863	96	79	0.935673		V$ABDB/HOXA11.01	102.6
V$FKHD/FREAC3.01	0.02	0.859829	49	46	0.935115		V$FKHD/FREAC3.01	52.4
V$SP1F/SP1.03	0.97	0.999638	92	65	0.934959		V$SP1F/SP1.03	98.4
V$ABDB/HOXC11.01	0.29	0.983199	122	97	0.93415		V$ABDB/HOXC11.01	130.6
V$HOXF/HOXB6.01	5.55	0.993483	90	56	0.93361		V$HOXF/HOXB6.01	96.4
V$NKXH/NKX23.01	1.33	0.987531	101	49	0.933457		V$NKXH/NKX23.01	108.2
V$HBOX/EVX1.01	1.19	0.995121	120	55	0.933126		V$HBOX/EVX1.01	128.6
V$RXRF/VDR_RXR.03	0.01	0.973925	64	56	0.932945		V$RXRF/VDR_RXR.03	68.6
V$NKX1/NKX12.01	2.65	0.994487	90	49	0.931677		V$NKX1/NKX12.01	96.6
V$PIT1/PIT1.01	0.48	0.965023	54	44	0.931034		V$PIT1/PIT1.01	58
V$DLXF/DLX3.01	0.81	0.991525	93	77	0.93		V$DLXF/DLX3.01	100
V$SP1F/SP2.01	0.11	0.999991	85	63	0.929978		V$SP1F/SP2.01	91.4
V$BRNF/BRN2.03	1.33	0.910519	50	47	0.929368		V$BRNF/BRN2.03	53.8
V$AHRR/AHRARNT.03	0.54	0.997628	52	46	0.928571		V$AHRR/AHRARNT.03	56
V$AP1R/MAFA.01	2.01	0.999052	44	36	0.92827		V$AP1R/MAFA.01	47.4
V$NFKB/NFKAPPAB65.01	0.1	0.999771	77	57	0.927711		V$NFKB/NFKAPPAB65.01	83
V$MOKF/MOK2.01	0	0.989853	75	68	0.925926		V$MOKF/MOK2.01	81
V$NKXH/NKX25.03	3.41	0.945118	5	5	0.925926		V$NKXH/NKX25.03	5.4
V$BCDF/GSC.02	0.38	0.929203	42	40	0.92511		V$BCDF/GSC.02	45.4
V$LHXF/LHX2.01	1.75	0.971111	76	38	0.924574		V$LHXF/LHX2.01	82.2
V$CABL/CABL.01	0.92	0.780985	39	30	0.924171		V$CABL/CABL.01	42.2
V$NR2F/HNF4.02	0	0.874083	51	51	0.923913		V$NR2F/HNF4.02	55.2
V$PAX5/PAX5.01	0.04	0.999991	63	52	0.923754		V$PAX5/PAX5.01	68.2
V$BRN5/BRN5.03	0.02	0.998927	133	94	0.923611		V$BRN5/BRN5.03	144
V$BRN5/BRN5.04	0.24	0.999975	99	73	0.923507		V$BRN5/BRN5.04	107.2
V$PBXC/PBX1_MEIS1.02	0	0.968011	99	87	0.923507		V$PBXC/PBX1_MEIS1.02	107.2
V$STAT/STAT3.02	0.29	0.94067	101	82	0.923218		V$STAT/STAT3.02	109.4
V$OCT1/OCT3_4.02	0.68	0.990323	117	94	0.922713		V$OCT1/OCT3_4.02	126.8
V$MYBL/CMYB.02	2.11	0.998583	90	75	0.922131		V$MYBL/CMYB.02	97.6
V$P53F/P53.02	4.06	0.993211	45	36	0.922131		V$P53F/P53.02	48.8
V$CREB/E4BP4.01	0.07	0.981753	172	109	0.921758		V$CREB/E4BP4.01	186.6
V$STAT/STAT1.02	0.52	0.941894	110	81	0.921273		V$STAT/STAT1.02	119.4
V$CP2F/TCFCP2L1.01	0.6	0.999514	53	44	0.920139		V$CP2F/TCFCP2L1.01	57.6
V$PBXC/PBX1_MEIS1.03	0.01	0.978948	90	81	0.918367		V$PBXC/PBX1_MEIS1.03	98
V$ABDB/HOXA9.02	2.6	0.997259	96	79	0.917782		V$ABDB/HOXA9.02	104.6
V$SORY/HMGA.01	0.82	0.998104	96	76	0.916031		V$SORY/HMGA.01	104.8
V$RORA/REV-ERBA.01	0.33	0.886047	52	50	0.915493		V$RORA/REV-ERBA.01	56.8
V$BCDF/OBOX1.01	0.17	0.653867	28	28	0.915033		V$BCDF/OBOX1.01	30.6
V$XBBF/RFX1.02	0.95	0.999203	30	26	0.914634		V$XBBF/RFX1.02	32.8
V$P53F/P53.01	0	0.986615	32	27	0.914286		V$P53F/P53.01	35
V$RXRF/RXR_RXR.01	0	0.916671	38	37	0.913462		V$RXRF/RXR_RXR.01	41.6
V$FKHD/HFH3.01	0.37	0.308504	46	30	0.912698		V$FKHD/HFH3.01	50.4
V$DMRT/DMRT1.01	0	0.63725	77	68	0.912322		V$DMRT/DMRT1.01	84.4
V$IRXF/IRX5.01	1.77	0.842222	97	48	0.911654		V$IRXF/IRX5.01	106.4
V$IKRS/IK1.01	0.87	0.99151	66	59	0.911602		V$IKRS/IK1.01	72.4
V$MYOD/E47.01	0.11	0.997401	39	33	0.911215		V$MYOD/E47.01	42.8
V$TALE/PKNOX1.01	0.13	0.999865	63	48	0.910405		V$TALE/PKNOX1.01	69.2
V$HOXH/MEIS1A_HOXA9.01	0.02	0.988297	81	69	0.910112		V$HOXH/MEIS1A_HOXA9.01	89
V$TALE/MRG1.01	0.18	0.999668	66	51	0.909091		V$TALE/MRG1.01	72.6
V$STAF/STAF.02	0.02	0.924715	26	24	0.909091		V$STAF/STAF.02	28.6
V$SF1F/FTF.01	0.58	0.988243	53	50	0.907534		V$SF1F/FTF.01	58.4
V$EBOX/MAX.01	0.14	0.994966	43	22	0.907173		V$EBOX/MAX.01	47.4
V$TALE/MEIS1.02	0.14	0.9992	66	53	0.906593		V$TALE/MEIS1.02	72.8
V$HOXF/HOX1-3.01	0.17	0.999085	112	87	0.906149		V$HOXF/HOX1-3.01	123.6
V$NEUR/NEUROG.01	0.47	0.967427	77	71	0.905882		V$NEUR/NEUROG.01	85
V$EVI1/EVI1.04	0	0.990011	88	73	0.90535		V$EVI1/EVI1.04	97.2
V$FKHD/FREAC4.01	0.01	0.997864	141	104	0.905006		V$FKHD/FREAC4.01	155.8
V$PARF/VBP.01	3.78	0.999376	134	96	0.904184		V$PARF/VBP.01	148.2
V$EVI1/MEL1.02	1.61	0.992509	83	71	0.904139		V$EVI1/MEL1.02	91.8
V$CART/RAX.01	0.71	0.999705	81	38	0.904018		V$CART/RAX.01	89.6
V$TALE/PKNOX2.01	0.23	0.998901	64	50	0.903955		V$TALE/PKNOX2.01	70.8
V$MYOD/MYOGENIN.02	0.09	0.993211	43	36	0.903361		V$MYOD/MYOGENIN.02	47.6
V$ZFHX/DELTAEF1.01	2.49	0.960633	13	12	0.902778		V$ZFHX/DELTAEF1.01	14.4
V$CREB/TAXCREB.02	0	0.999097	59	51	0.902141		V$CREB/TAXCREB.02	65.4
V$CART/PRRX2.01	0.44	0.990657	92	44	0.901961		V$CART/PRRX2.01	102
V$RREB/RREB1.01	0.02	0.999045	130	88	0.901526		V$RREB/RREB1.01	144.2
V$PERO/PPARA.01	0	0.884891	82	75	0.901099		V$PERO/PPARA.01	91
V$PERO/PPARG.02	1.78	0.955822	89	76	0.90081		V$PERO/PPARG.02	98.8
V$SF1F/SF1.01	0.2	0.98068	61	56	0.899705		V$SF1F/SF1.01	67.8
V$RORA/REV-ERBA.02	0.02	0.995449	68	58	0.899471		V$RORA/REV-ERBA.02	75.6
V$PPAR/PPARG.01	0	0.879888	50	43	0.899281		V$PPAR/PPARG.01	55.6
V$FKHD/HNF3.01	2.31	0.973492	69	59	0.898438		V$FKHD/HNF3.01	76.8
V$FAST/FAST1.01	0.03	0.994099	112	91	0.896		V$FAST/FAST1.01	125
V$SORY/SOX9.02	1.98	0.994827	55	48	0.895765		V$SORY/SOX9.02	61.4
V$MEF2/RSRFC4.01	0.01	0.772435	17	17	0.894737		V$MEF2/RSRFC4.01	19
V$OCT1/OCT1.01	0.02	0.998568	115	89	0.894246		V$OCT1/OCT1.01	128.6
V$RXRF/CAR_RXR.01	0.03	0.985558	84	72	0.893617		V$RXRF/CAR_RXR.01	94
V$ABDB/HOXB9.02	1.02	0.9954	75	65	0.892857		V$ABDB/HOXB9.02	84
V$FKHD/FKHRL1.01	0.1	0.994518	116	92	0.892308		V$FKHD/FKHRL1.01	130
V$FKHD/HNF3B.02	0.46	0.993549	89	70	0.891784		V$FKHD/HNF3B.02	99.8
V$ATBF/ATBF1.01	0.07	0.999957	104	66	0.890411		V$ATBF/ATBF1.01	116.8
V$MYBL/CMYB.01	1.26	0.999835	78	68	0.890411		V$MYBL/CMYB.01	87.6
V$HOMF/HMX1.01	0.89	0.999326	112	83	0.890302		V$HOMF/HMX1.01	125.8
V$CHRF/CHR.01	0.48	0.999575	102	79	0.890052		V$CHRF/CHR.01	114.6
V$SRFF/SRF.01	0	0.996447	105	77	0.889831		V$SRFF/SRF.01	118
V$DLXF/DLX3.02	0.2	0.996266	16	14	0.888889		V$DLXF/DLX3.02	18
V$ABDB/HOXA10.01	3.91	0.998521	65	54	0.887978		V$ABDB/HOXA10.01	73.2
V$ARID/JARID2.01	1.28	0.992995	65	51	0.887978		V$ARID/JARID2.01	73.2
V$ABDB/HOXC13.01	0.62	0.997676	74	59	0.88729		V$ABDB/HOXC13.01	83.4
V$IRXF/IRX4.01	2.77	0.973925	105	56	0.886824		V$IRXF/IRX4.01	118.4
V$CLOX/CLOX.01	0.14	0.999531	95	69	0.886194		V$CLOX/CLOX.01	107.2
V$BCDF/PITX2.01	0.89	0.905431	40	38	0.884956		V$BCDF/PITX2.01	45.2
V$FKHD/XFD2.01	0.08	0.986051	80	63	0.884956		V$FKHD/XFD2.01	90.4
V$BRNF/BRN3.01	0	0.999323	99	73	0.883929		V$BRNF/BRN3.01	112
V$MEF3/SIX.01	1.81	0.996809	59	54	0.883234		V$MEF3/SIX.01	66.8
V$ARID/BRIGHT.01	1.37	0.98661	77	62	0.883028		V$ARID/BRIGHT.01	87.2
V$PDX1/PDX1.01	0.01	0.99872	101	78	0.882867		V$PDX1/PDX1.01	114.4
V$CDXF/CDX1.01	0.55	0.996915	51	46	0.882353		V$CDXF/CDX1.01	57.8
V$NKXH/TTF1.01	2.13	0.943226	6	6	0.882353		V$NKXH/TTF1.01	6.8
V$SREB/SREBP.01	0.13	0.996774	21	20	0.882353		V$SREB/SREBP.01	23.8
V$HIFF/CLOCK_BMAL1.01	0.14	0.987304	44	25	0.88		V$HIFF/CLOCK_BMAL1.01	50
V$TALE/MRG2.01	0.55	0.998995	73	58	0.879518		V$TALE/MRG2.01	83
V$EBOX/MYCMAX.03	2.25	0.999978	42	33	0.878661		V$EBOX/MYCMAX.03	47.8
V$ABDB/HOXD12.01	0.22	0.992995	85	72	0.878099		V$ABDB/HOXD12.01	96.8
V$HMTB/MTBF.01	0.51	0.998624	115	88	0.877863		V$HMTB/MTBF.01	131
V$NKXH/NKX29.01	1.54	0.984352	73	47	0.877404		V$NKXH/NKX29.01	83.2
V$HNF6/OC2.01	0.05	0.999668	67	58	0.876963		V$HNF6/OC2.01	76.4
V$IRXF/IRX6.01	1.08	0.99592	118	54	0.876672		V$IRXF/IRX6.01	134.6
V$PERO/PPAR_RXR.01	0.17	0.997009	108	87	0.876623		V$PERO/PPAR_RXR.01	123.2
V$HOMF/LBX2.01	2.98	0.986087	120	58	0.875912		V$HOMF/LBX2.01	137
V$P53F/P53.05	0.04	0.99626	45	40	0.875486		V$P53F/P53.05	51.4
V$PAX5/PAX5.03	0.08	0.998277	45	39	0.875486		V$PAX5/PAX5.03	51.4
V$FAST/FAST1.02	0.03	0.997511	125	98	0.87535		V$FAST/FAST1.02	142.8
V$FKHD/XFD3.01	0.04	0.997971	116	92	0.874811		V$FKHD/XFD3.01	132.6
V$PAXH/PAX6_HD.01	2.26	0.999922	64	32	0.874317		V$PAXH/PAX6_HD.01	73.2
V$IRXF/IRX2.01	0.88	0.922802	82	45	0.8742		V$IRXF/IRX2.01	93.8
V$NEUR/NEUROD1.01	0.02	0.995835	68	63	0.874036		V$NEUR/NEUROD1.01	77.8
V$HAND/TWIST.01	0.73	0.98587	36	34	0.873786		V$HAND/TWIST.01	41.2
V$DLXF/DLX4.01	1.39	0.998398	130	75	0.873656		V$DLXF/DLX4.01	148.8
V$HOMF/HMX2.03	0.84	0.999671	123	90	0.87358		V$HOMF/HMX2.03	140.8
V$AP1R/VMAF.01	1.12	0.996745	33	31	0.873016		V$AP1R/VMAF.01	37.8
V$GABF/GAGA.01	0	0.949129	184	46	0.870388		V$GABF/GAGA.01	211.4
V$EREF/ER.03	0.09	0.996239	36	27	0.869565		V$EREF/ER.03	41.4
V$FKHD/FREAC7.01	0.78	0.962201	48	37	0.869565		V$FKHD/FREAC7.01	55.2
V$RORA/RORA1.01	0.19	0.969499	41	37	0.868644		V$RORA/RORA1.01	47.2
V$BCDF/PTX1.02	0.38	0.831613	25	24	0.868056		V$BCDF/PTX1.02	28.8
V$LHXF/LHX3.02	0.08	0.999958	118	76	0.867647		V$LHXF/LHX3.02	136
V$EVI1/MEL1.03	0.3	0.999869	43	38	0.866935		V$EVI1/MEL1.03	49.6
V$CDXF/CDX2.02	0.87	0.997817	126	101	0.866575		V$CDXF/CDX2.02	145.4
V$OCT1/POU3F3.01	0.95	0.976548	131	85	0.865258		V$OCT1/POU3F3.01	151.4
V$GZF1/GZF1.01	0	0.991165	56	51	0.864198		V$GZF1/GZF1.01	64.8
V$CAAT/NFY.03	0.02	0.97702	114	99	0.86233		V$CAAT/NFY.03	132.2
V$ZFIA/ZID.01	0.33	0.993211	40	36	0.862069		V$ZFIA/ZID.01	46.4
V$HOMF/NOBOX.01	1.46	0.999809	115	66	0.862069		V$HOMF/NOBOX.01	133.4
V$IRXF/IRX3.01	1.29	0.961856	86	46	0.861723		V$IRXF/IRX3.01	99.8
V$RORA/RORA.01	0.21	0.994036	46	41	0.861423		V$RORA/RORA.01	53.4
V$NRSF/NRSE.01	0	0.999998	38	35	0.859729		V$NRSF/NRSE.01	44.2
V$HBOX/EN2.01	0.95	0.99781	104	56	0.859504		V$HBOX/EN2.01	121
V$MYOD/MYOD.01	0.13	0.999516	44	41	0.859375		V$MYOD/MYOD.01	51.2
V$MEF2/MEF2.06	0.03	0.996617	35	30	0.857843		V$MEF2/MEF2.06	40.8
V$HAND/PARAXIS.01	0.16	0.993108	72	64	0.857143		V$HAND/PARAXIS.01	84
V$HIFF/ARNT.01	0.77	0.999606	48	28	0.857143		V$HIFF/ARNT.01	56
V$EBOX/USF.01	0.55	0.997424	43	24	0.856574		V$EBOX/USF.01	50.2
V$DMRT/DMRT4.01	0.17	0.997221	94	74	0.856102		V$DMRT/DMRT4.01	109.8
V$EVI1/EVI1.05	0.02	0.999396	88	71	0.856031		V$EVI1/EVI1.05	102.8
V$WHNF/WHN.01	2.19	0.999965	52	49	0.855263		V$WHNF/WHN.01	60.8
V$CART/SHOX2.01	0.95	0.978947	138	66	0.855019		V$CART/SHOX2.01	161.4
V$EGRF/EGR1.01	0.03	0.999986	61	50	0.854342		V$EGRF/EGR1.01	71.4
V$BCDF/OTX1.01	0.47	0.975979	36	33	0.853081		V$BCDF/OTX1.01	42.2
V$HBOX/GSH1.01	0.14	0.999951	106	74	0.85209		V$HBOX/GSH1.01	124.4
V$ABDB/HOXC12.01	0.28	0.991893	85	73	0.851703		V$ABDB/HOXC12.01	99.8
V$DMRT/DMRT2.01	0	0.999878	111	84	0.851227		V$DMRT/DMRT2.01	130.4
V$NBRE/NBRE.01	0.16	0.994483	56	53	0.851064		V$NBRE/NBRE.01	65.8
V$CAAT/ACAAT.01	0.02	0.988445	65	61	0.850785		V$CAAT/ACAAT.01	76.4
V$CTCF/CTCF.03	0	0.999999	65	55	0.850785		V$CTCF/CTCF.03	76.4
V$HOXF/HOXC4.01	0.99	0.995777	136	61	0.85		V$HOXF/HOXC4.01	160
V$HOMF/NOBOX.02	4.67	0.999529	113	50	0.848348		V$HOMF/NOBOX.02	133.2
V$PERO/PPAR_RXR.02	0	0.977341	67	60	0.84596		V$PERO/PPAR_RXR.02	79.2
V$NR2F/TR4.02	0	0.97279	78	71	0.844156		V$NR2F/TR4.02	92.4
V$CP2F/CP2.02	0.95	0.987939	67	62	0.843829		V$CP2F/CP2.02	79.4
V$EREF/ER.01	0.04	0.874783	28	26	0.843373		V$EREF/ER.01	33.2
V$EBOX/USF.03	1.51	0.999246	53	34	0.84127		V$EBOX/USF.03	63
V$IKRS/IK2.01	4.46	0.997918	40	38	0.840336		V$IKRS/IK2.01	47.6
V$P53F/P53.04	0	0.891874	21	17	0.84		V$P53F/P53.04	25
V$NKX6/NKX63.01	1.36	0.999972	135	75	0.838509		V$NKX6/NKX63.01	161
V$NR2F/HNF4.01	0.03	0.991993	81	70	0.838509		V$NR2F/HNF4.01	96.6
V$HOXF/HOXD3.01	2.63	0.998808	116	67	0.83815		V$HOXF/HOXD3.01	138.4
V$BCDF/OBOX5.01	0.19	0.957871	35	33	0.837321		V$BCDF/OBOX5.01	41.8
V$EBOX/MYCMAX.01	0.05	0.975152	36	30	0.837209		V$EBOX/MYCMAX.01	43
V$HAND/TH1E47.01	1.46	0.993131	46	43	0.836364		V$HAND/TH1E47.01	55
V$GATA/GATA1.01	2.27	0.938002	52	49	0.836013		V$GATA/GATA1.01	62.2
V$BRN5/BRN5.02	0	0.995135	53	40	0.835962		V$BRN5/BRN5.02	63.4
V$BRNF/BRN3.03	0.26	0.999939	123	75	0.835598		V$BRNF/BRN3.03	147.2
V$NR2F/PNR.01	0.01	0.98142	66	60	0.835443		V$NR2F/PNR.01	79
V$NKX6/NKX61.01	0.38	0.999657	131	94	0.834395		V$NKX6/NKX61.01	157
V$E2FF/E2F1_DP2.01	0.24	0.999994	34	31	0.833333		V$E2FF/E2F1_DP2.01	40.8
V$HOXF/HOXB8.01	2.01	0.998878	108	86	0.833333		V$HOXF/HOXB8.01	129.6
V$RBP2/PLU1_JARID1B.01	1.56	0.997604	40	38	0.833333		V$RBP2/PLU1_JARID1B.01	48
V$NRSF/NRSF.02	0	0.998775	46	43	0.833333		V$NRSF/NRSF.02	55.2
V$DLXF/DLX5.01	2.8	0.999506	106	54	0.832025		V$DLXF/DLX5.01	127.4
V$RXRF/RAR_RXR.01	0.07	0.967427	81	71	0.831622		V$RXRF/RAR_RXR.01	97.4
V$CDXF/CDX1.02	1.71	0.999986	97	76	0.830479		V$CDXF/CDX1.02	116.8
V$AIRE/AIRE.01	0.81	0.993057	48	45	0.83045		V$AIRE/AIRE.01	57.8
V$CTCF/CTCF.02	0	1	45	36	0.830258		V$CTCF/CTCF.02	54.2
V$CART/UNCX4.01	0.34	0.995085	127	64	0.828982		V$CART/UNCX4.01	153.2
V$BRNF/BRN4.02	0.91	0.999815	114	48	0.828488		V$BRNF/BRN4.02	137.6
V$AHRR/AHRARNT.01	1.1	0.999935	26	24	0.828025		V$AHRR/AHRARNT.01	31.4
V$BRNF/BRN4.01	0.52	0.994936	49	44	0.827703		V$BRNF/BRN4.01	59.2
V$LHXF/LHX3.01	0.07	0.998104	118	71	0.827489		V$LHXF/LHX3.01	142.6
V$CART/S8.01	1.9	0.999868	113	63	0.827233		V$CART/S8.01	136.6
V$HBOX/MEOX1.01	2.14	0.999866	100	56	0.826446		V$HBOX/MEOX1.01	121
V$BNCF/BNC.01	0.02	0.999034	44	39	0.82397		V$BNCF/BNC.01	53.4
V$CREB/XBP1.01	0.69	0.999925	36	34	0.821918		V$CREB/XBP1.01	43.8
V$HAND/MESP1_2.01	0.63	0.999698	96	73	0.820513		V$HAND/MESP1_2.01	117
V$HESF/HES1.01	0.22	0.999992	32	26	0.820513		V$HESF/HES1.01	39
V$GLIF/GLI1.02	0.07	0.999654	41	38	0.82		V$GLIF/GLI1.02	50
V$SORY/SOX5.01	0.83	0.999886	111	88	0.819793		V$SORY/SOX5.01	135.4
V$NR2F/TR2.01	0.01	0.996552	47	44	0.818815		V$NR2F/TR2.01	57.4
V$BRAC/SPT.01	1.15	0.959169	9	9	0.818182		V$BRAC/SPT.01	11
V$GATA/GATA1.06	2.02	0.998427	62	53	0.817942		V$GATA/GATA1.06	75.8
V$DLXF/DLX3.03	0.81	0.998236	110	65	0.817236		V$DLXF/DLX3.03	134.6
V$EVI1/EVI1.07	0.5	0.999853	56	52	0.816327		V$EVI1/EVI1.07	68.6
V$SORY/SRY.01	1.95	0.999587	71	59	0.816092		V$SORY/SRY.01	87
V$EBOX/USF.04	0.34	0.999456	58	50	0.814607		V$EBOX/USF.04	71.2
V$EBOX/MYCMAX.02	1.78	0.999786	56	33	0.813953		V$EBOX/MYCMAX.02	68.8
V$DLXF/DLX1.01	1.69	0.999835	116	66	0.813464		V$DLXF/DLX1.01	142.6
V$HOMF/HMX3.03	1.19	0.998699	102	81	0.813397		V$HOMF/HMX3.03	125.4
V$HOXC/PBX1.01	0.05	0.997529	87	74	0.813084		V$HOXC/PBX1.01	107
V$HOMF/BSX.01	6	0.994936	84	44	0.812379		V$HOMF/BSX.01	103.4
V$EBOX/ATF6.01	1.19	0.999968	32	29	0.812183		V$EBOX/ATF6.01	39.4
V$DLXF/DLX2.01	3	0.999651	118	55	0.811554		V$DLXF/DLX2.01	145.4
V$PAXH/PAX4.02	0.64	0.996193	97	49	0.811037		V$PAXH/PAX4.02	119.6
V$BCDF/DMBX1.01	0.66	0.990194	29	28	0.810056		V$BCDF/DMBX1.01	35.8
V$NKXH/NKX26.01	0.29	0.992568	51	48	0.809524		V$NKXH/NKX26.01	63
V$HBOX/HLXB9.01	0.78	0.999215	100	51	0.809061		V$HBOX/HLXB9.01	123.6
V$HOMF/BARX2.02	2.12	0.998622	106	53	0.807927		V$HOMF/BARX2.02	131.2
V$HOMF/BARHL2.01	0.16	0.998937	51	43	0.806962		V$HOMF/BARHL2.01	63.2
V$SORY/SOX9.01	1.44	0.999966	84	69	0.806142		V$SORY/SOX9.01	104.2
V$BCDF/OTX2.02	0.63	0.935617	29	27	0.805556		V$BCDF/OTX2.02	36
V$PERO/PPARG.03	1.77	0.999449	103	87	0.803432		V$PERO/PPARG.03	128.2
V$FKHD/ILF1.01	1.57	0.995687	53	49	0.80303		V$FKHD/ILF1.01	66
V$RXRF/VDR_RXR.06	0.01	0.999913	44	35	0.80292		V$RXRF/VDR_RXR.06	54.8
V$YY1F/YY2.02	0.13	0.999529	65	57	0.802469		V$YY1F/YY2.02	81
V$KLFS/BTEB3.01	1.07	0.996762	30	27	0.802139		V$KLFS/BTEB3.01	37.4
V$HOXF/HOXB3.01	2.43	0.999987	132	67	0.801944		V$HOXF/HOXB3.01	164.6
V$HIFF/HRE.01	0.67	0.999974	38	33	0.801688		V$HIFF/HRE.01	47.4
V$YY1F/REX1.01	0.13	0.998766	54	48	0.801187		V$YY1F/REX1.01	67.4
V$HBOX/VAX2.01	1.6	0.999952	103	55	0.800933		V$HBOX/VAX2.01	128.6
V$ZFXY/ZFX.01	0.9	0.999538	49	45	0.800654		V$ZFXY/ZFX.01	61.2
V$PIT1/PIT1.02	1.61	0.999442	99	47	0.798387		V$PIT1/PIT1.02	124
V$RU49/RU49.01	2.41	0.997815	69	54	0.796767		V$RU49/RU49.01	86.6
V$HESF/DEC1.01	0.05	0.99548	29	19	0.796703		V$HESF/DEC1.01	36.4
V$ABDB/HOXC9.01	2.11	0.999997	134	95	0.796671		V$ABDB/HOXC9.01	168.2
V$LHXF/LMX1A.01	0.86	0.997676	115	59	0.795297		V$LHXF/LMX1A.01	144.6
V$LHXF/LHX6.01	1.96	0.99786	130	71	0.793651		V$LHXF/LHX6.01	163.8
V$FKHD/HNF3B.01	0.49	0.937803	25	21	0.791139		V$FKHD/HNF3B.01	31.6
V$CART/CART1.02	0.44	0.997238	128	62	0.7911		V$CART/CART1.02	161.8
V$CART/RHOX6.01	4.23	0.999991	106	50	0.791045		V$CART/RHOX6.01	134
V$EREF/ERR.01	0.06	0.987531	53	49	0.791045		V$EREF/ERR.01	67
V$LHXF/LMX1B.01	0.09	0.998021	49	36	0.790323		V$LHXF/LMX1B.01	62
V$CART/PHOX2B.01	0.44	0.998112	125	64	0.789141		V$CART/PHOX2B.01	158.4
V$LHXF/LHX5.01	0.29	0.99664	112	59	0.788732		V$LHXF/LHX5.01	142
V$HOMF/BARX2.01	1.4	0.999838	91	72	0.788562		V$HOMF/BARX2.01	115.4
V$HESF/HELT.01	0.32	0.999241	46	41	0.787671		V$HESF/HELT.01	58.4
V$OCT1/OCT1.03	1.88	0.999981	119	64	0.787037		V$OCT1/OCT1.03	151.2
V$CART/ALX4.01	0.5	0.997776	130	67	0.786925		V$CART/ALX4.01	165.2
V$CART/PROP1.01	0.32	0.995174	131	66	0.784431		V$CART/PROP1.01	167
V$CART/VSX1.01	0.73	0.998531	128	64	0.784314		V$CART/VSX1.01	163.2
V$HDBP/HDBP1_2.01	0.09	0.999999	29	26	0.783784		V$HDBP/HDBP1_2.01	37
V$NKXH/NKX25.02	0.51	0.999959	100	78	0.783699		V$NKXH/NKX25.02	127.6
V$BRNF/BRN2.04	0.59	0.999584	115	61	0.783379		V$BRNF/BRN2.04	146.8
V$HOXF/HOXA4.01	0.74	0.999616	125	68	0.78125		V$HOXF/HOXA4.01	160
V$MEF2/MEF2.02	0.09	0.823174	10	10	0.78125		V$MEF2/MEF2.02	12.8
V$HOXF/HOXA2.01	1.48	0.999335	91	49	0.780446		V$HOXF/HOXA2.01	116.6
V$HOXF/HOXA1.01	0.39	0.999751	83	42	0.780075		V$HOXF/HOXA1.01	106.4
V$ZNFP/ZBRK1.01	0	0.99564	29	27	0.77957		V$ZNFP/ZBRK1.01	37.2
V$CLOX/CDPCR3HD.01	3.06	0.999909	52	43	0.778443		V$CLOX/CDPCR3HD.01	66.8
V$HOXF/HOXA3.01	1.33	0.999828	94	52	0.77686		V$HOXF/HOXA3.01	121
V$HOXF/HOXB5.01	1.89	0.999691	94	44	0.77686		V$HOXF/HOXB5.01	121
V$RXRF/LXRE.02	0	0.994798	58	52	0.775401		V$RXRF/LXRE.02	74.8
V$HOMF/MSX3.01	0.31	0.999585	51	41	0.775076		V$HOMF/MSX3.01	65.8
V$NKX6/NKX61.02	0.22	0.999847	79	63	0.772994		V$NKX6/NKX61.02	102.2
V$BCDF/OBOX6.01	0.31	0.958018	32	31	0.772947		V$BCDF/OBOX6.01	41.4
V$CART/PRRX1.01	0.33	0.99977	76	36	0.772358		V$CART/PRRX1.01	98.4
V$RXRF/VDR_RXR.01	0.14	0.999988	29	27	0.771277		V$RXRF/VDR_RXR.01	37.6
V$HOXF/HOXB7.01	2.12	0.996817	101	52	0.769817		V$HOXF/HOXB7.01	131.2
V$LHXF/LHX3.03	0.18	0.996417	117	58	0.769737		V$LHXF/LHX3.03	152
V$HOXF/HOXC6.01	3.8	0.998691	118	58	0.768229		V$HOXF/HOXC6.01	153.6
V$DLXF/DLX1.02	1.18	0.999644	82	41	0.76779		V$DLXF/DLX1.02	106.8
V$HOXF/HOXB4.01	1.53	0.999761	118	54	0.76723		V$HOXF/HOXB4.01	153.8
V$RXRF/VDR_RXR.05	0.07	0.999998	47	38	0.765472		V$RXRF/VDR_RXR.05	61.4
V$NR2F/COUP.01	0.26	0.985212	63	57	0.764563		V$NR2F/COUP.01	82.4
V$FKHD/HFH8.01	0.26	0.937248	48	37	0.764331		V$FKHD/HFH8.01	62.8
V$BCDF/CRX.01	0.56	0.998428	70	63	0.764192		V$BCDF/CRX.01	91.6
V$HOMF/MSX1.01	1.43	0.999572	104	54	0.763583		V$HOMF/MSX1.01	136.2
V$SMAD/SMAD3.01	1.14	0.998944	41	37	0.762082		V$SMAD/SMAD3.01	53.8
V$ZFHX/SIP1.01	0.46	0.942449	7	7	0.76087		V$ZFHX/SIP1.01	9.2
V$NR2F/COUP.02	0.01	0.968532	31	30	0.759804		V$NR2F/COUP.02	40.8
V$NKX6/NKX61.03	0.75	0.99997	93	55	0.759804		V$NKX6/NKX61.03	122.4
V$LHXF/LMX1B.02	0.26	0.998305	108	56	0.758427		V$LHXF/LMX1B.02	142.4
V$HOXF/HOXA6.01	0.94	0.999442	94	52	0.758065		V$HOXF/HOXA6.01	124
V$CART/PHOX2A.01	0.81	0.999545	99	53	0.75804		V$CART/PHOX2A.01	130.6
V$KLFS/GKLF.03	0.53	0.975157	18	18	0.756303		V$KLFS/GKLF.03	23.8
V$CART/OTP.01	0.17	0.998783	120	55	0.754717		V$CART/OTP.01	159
V$AHRR/NXF_ARNT.01	0.43	0.999715	24	23	0.754717		V$AHRR/NXF_ARNT.01	31.8
V$CART/ARX.01	0.5	0.997184	104	54	0.754717		V$CART/ARX.01	137.8
V$XBBF/RFX1.01	0.94	0.999859	52	44	0.753623		V$XBBF/RFX1.01	69
V$CART/CART1.01	0.29	0.99999	44	33	0.753425		V$CART/CART1.01	58.4
V$HBOX/GSH2.02	2.39	0.997507	68	34	0.752212		V$HBOX/GSH2.02	90.4
V$HAND/TAL1BETAITF2.01	0.07	0.99901	58	54	0.751295		V$HAND/TAL1BETAITF2.01	77.2
V$HOXF/HOXC5.01	1.22	0.999969	96	48	0.751174		V$HOXF/HOXC5.01	127.8
V$HBOX/VAX1.01	3.86	0.999965	106	55	0.750708		V$HBOX/VAX1.01	141.2
V$NR2F/HNF4A.01	0.46	0.969818	27	26	0.75		V$NR2F/HNF4A.01	36
V$NRF1/NRF1.01	0	1	78	24	0.75		V$NRF1/NRF1.01	104
V$HBOX/EN1.02	0.46	0.999798	52	35	0.747126		V$HBOX/EN1.02	69.6
V$HOXF/HOXA5.01	2.6	0.999988	125	63	0.746714		V$HOXF/HOXA5.01	167.4
V$NR2F/TR4.01	0	0.999962	68	56	0.743982		V$NR2F/TR4.01	91.4
V$ZFHX/AREB6.01	0.26	0.999954	42	39	0.742049		V$ZFHX/AREB6.01	56.6
V$DMRT/DMRT3.01	0.08	0.999906	93	77	0.741627		V$DMRT/DMRT3.01	125.4
V$BRNF/BRN3.02	1.62	0.999934	75	55	0.741107		V$BRNF/BRN3.02	101.2
V$BRNF/TST1.02	0.67	0.999884	100	48	0.740741		V$BRNF/TST1.02	135
V$OCT1/OCT3_4.01	0.19	1	68	56	0.73913		V$OCT1/OCT3_4.01	92
V$HOMF/TLX2.01	4.63	0.999129	52	38	0.738636		V$HOMF/TLX2.01	70.4
V$NEUR/NGN_NEUROD.01	1.11	0.998983	43	41	0.736301		V$NEUR/NGN_NEUROD.01	58.4
V$HOXC/HOX_PBX.01	0.07	0.999811	91	70	0.736246		V$HOXC/HOX_PBX.01	123.6
V$P53F/P53.06	0.03	0.973124	26	23	0.734463		V$P53F/P53.06	35.4
V$BRAC/BRACH.01	0	0.996923	77	64	0.731939		V$BRAC/BRACH.01	105.2
V$GRHL/GRHL3.01	0.39	0.999748	77	60	0.731939		V$GRHL/GRHL3.01	105.2
V$NKXH/NKX24.01	1.66	0.997849	25	25	0.730994		V$NKXH/NKX24.01	34.2
V$HOXF/HOXC8.01	3.16	0.99995	116	68	0.730479		V$HOXF/HOXC8.01	158.8
V$PDX1/IPF1.01	2.26	0.999999	91	45	0.730337		V$PDX1/IPF1.01	124.6
V$RP58/RP58.01	0.03	0.999768	46	40	0.730159		V$RP58/RP58.01	63
V$FKHD/XFD1.01	0.07	0.994593	35	29	0.729167		V$FKHD/XFD1.01	48
V$CART/XVENT2.01	0	0.991779	53	32	0.728022		V$CART/XVENT2.01	72.8
V$SMAD/SMAD4.01	0.84	0.999878	47	40	0.727554		V$SMAD/SMAD4.01	64.6
V$HOXF/HOXD1.01	1.67	0.999834	61	28	0.724466		V$HOXF/HOXD1.01	84.2
V$IKRS/LYF1.01	0.99	0.987708	11	11	0.723684		V$IKRS/LYF1.01	15.2
V$GLIF/GLI3.01	0.26	0.999717	24	22	0.722892		V$GLIF/GLI3.01	33.2
V$GRHL/GRHL1.01	1.15	0.999806	69	55	0.720251		V$GRHL/GRHL1.01	95.8
V$DMTF/DMP1.01	0.4	0.999997	34	33	0.7173		V$DMTF/DMP1.01	47.4
V$NR2F/HPF1.01	0.01	0.999585	71	65	0.717172		V$NR2F/HPF1.01	99
V$CART/ALX3.01	0.41	0.999748	76	38	0.715631		V$CART/ALX3.01	106.2
V$LHXF/LHX1.01	0.36	0.999954	95	50	0.715361		V$LHXF/LHX1.01	132.8
V$HAND/TAL1BETAHEB.01	0.07	0.999691	46	44	0.712074		V$HAND/TAL1BETAHEB.01	64.6
V$PRDM/PRDM5.01	0	0.999984	64	54	0.711111		V$PRDM/PRDM5.01	90
V$NR2F/HNF4.03	0.18	0.999335	56	49	0.701754		V$NR2F/HNF4.03	79.8
V$CSEN/DREAM.01	1.3	0.999939	38	35	0.701107		V$CSEN/DREAM.01	54.2
V$CART/ESX1.01	0.62	0.999695	83	41	0.699831		V$CART/ESX1.01	118.6
V$HAND/TAL1BETAE47.01	0.12	0.999911	52	50	0.697051		V$HAND/TAL1BETAE47.01	74.6
V$HOXF/HOXD8.01	1.98	0.999976	80	50	0.696864		V$HOXF/HOXD8.01	114.8
V$NKXH/NKX25.04	0.42	0.998543	28	28	0.696517		V$NKXH/NKX25.04	40.2
V$SIXF/SIX3.01	0.44	0.989518	16	16	0.695652		V$SIXF/SIX3.01	23
V$SIXF/SIX1.01	0.87	0.999795	52	46	0.695187		V$SIXF/SIX1.01	74.8
V$ZFHX/AREB6.02	0.54	0.996738	18	18	0.692308		V$ZFHX/AREB6.02	26
V$HOMF/BARHL1.01	0.66	0.999919	31	26	0.691964		V$HOMF/BARHL1.01	44.8
V$LHXF/ISL2.01	4.36	0.999999	94	62	0.685131		V$LHXF/ISL2.01	137.2
V$LHXF/LHX9.01	1.18	0.999951	84	42	0.678514		V$LHXF/LHX9.01	123.8
V$CDEF/CDE.01	1.31	1	27	21	0.678392		V$CDEF/CDE.01	39.8
V$RXRF/PXR_RXR.01	0.03	0.999593	23	22	0.676471		V$RXRF/PXR_RXR.01	34
V$MEF2/MEF2.03	0.02	0.901822	5	5	0.675676		V$MEF2/MEF2.03	7.4
V$MEF3/MEF3.01	0.1	0.999917	19	16	0.673759		V$MEF3/MEF3.01	28.2
V$HAND/LYL1_E12.01	0.05	0.999997	61	54	0.67033		V$HAND/LYL1_E12.01	91
V$BRAC/TBX5.01	1.4	0.985167	13	13	0.670103		V$BRAC/TBX5.01	19.4
V$BRAC/TBX6.01	0.73	0.993737	13	13	0.670103		V$BRAC/TBX6.01	19.4
V$BCDF/OTX2.01	0.56	0.965929	18	17	0.666667		V$BCDF/OTX2.01	27
V$GLIF/GLI2.01	0.08	0.999973	24	21	0.666667		V$GLIF/GLI2.01	36
V$HICF/HIC1.01	6.58	1	28	27	0.648148		V$HICF/HIC1.01	43.2
V$NR2F/ARP1.01	0.08	0.998731	48	45	0.645161		V$NR2F/ARP1.01	74.4
V$HAND/TAL1ALPHAE47.01	0.16	0.999977	50	47	0.641026		V$HAND/TAL1ALPHAE47.01	78
V$SIXF/SIX2.01	0.32	0.992666	12	12	0.638298		V$SIXF/SIX2.01	18.8
V$NKXH/TTF1.02	0.83	0.99931	22	21	0.635838		V$NKXH/TTF1.02	34.6
V$SIXF/SIX6.01	0.35	0.999308	24	23	0.631579		V$SIXF/SIX6.01	38
V$AP2F/AP2.01	0.69	1	27	23	0.630841		V$AP2F/AP2.01	42.8
V$EREF/ER.04	0.36	0.999045	26	25	0.625		V$EREF/ER.04	41.6
V$RXRF/RAR_RXR.03	0.01	0.99969	19	18	0.625		V$RXRF/RAR_RXR.03	30.4
V$BRAC/TBOX.01	0.62	0.989865	7	7	0.583333		V$BRAC/TBOX.01	12
V$NR2F/TR2_TR4.01	0	1	56	52	0.576132		V$NR2F/TR2_TR4.01	97.2
V$GCNR/RTR.01	0	0.994713	10	9	0.561798		V$GCNR/RTR.01	17.8
V$MYOD/E47.02	0.27	0.999413	13	12	0.541667		V$MYOD/E47.02	24
V$BRNF/BRN2.02	0	0.99996	19	15	0.536723		V$BRNF/BRN2.02	35.4
V$HESF/HES1.02	0.01	0.999555	8	6	0.512821		V$HESF/HES1.02	15.6
V$MEF2/MEF2.05	0.05	0.983374	4	4	0.47619		V$MEF2/MEF2.05	8.4
V$EREF/ER.02	0.01	0.999805	11	10	0.44		V$EREF/ER.02	25
V$ZFHX/DELTAEF1.02	1.15	0.999977	7	7	0.4375		V$ZFHX/DELTAEF1.02	16
V$GUCE/GTF3R4.01	1.16	0.958703	4	4	0.416667		V$GUCE/GTF3R4.01	9.6
V$HAND/TAL1_E2A.01	1.2	1	10	10	0.406504		V$HAND/TAL1_E2A.01	24.6
V$EBOX/USF1.01	0.77	0.0269956	1	1	0.357143		V$EBOX/USF1.01	2.8
V$ZFHX/AREB6.03	0.19	0.999999	5	5	0.333333		V$ZFHX/AREB6.03	15
V$SREB/SREBP.03	0.21	0.0289976	1	1	0.277778		V$SREB/SREBP.03	3.6
V$GATA/GATA1.02	2.47	0.0159068	1	1	0.227273		V$GATA/GATA1.02	4.4
