# Supplementary material for: Interferon Regulatory Factor 8 Regulates Pathways for Antigen Presentation in Myeloid Cells and during Tuberculosis
Source: PLoS Genet. 2011 Jun 23;7(6):e1002097. doi: 10.1371/journal.pgen.1002097 (PMC3121741; doi:10.1371/journal.pgen.1002097)
Supplement: Table S6 — Gene Ontology and KEGG pathways enrichment analysis. (XLS) [file pgen.1002097.s008.xls]

## Sheet: 319 ChIP-chip sites
Table S6. Gene Ontology and KEGG pathways enrichment analysis of the closest gene from the 319 IRF8 binding sites.
Category	Term	Count	%	Fold Enrichment	p Value	Genes
GOTERM_BP_FAT	GO:0006955~immune response	29	9.0625	3.66942	5.27419e-09	IFIH1, LY86, TLR4, CD74, TLR9, CCL6, OASL2, ERAP1, MX2, IL18R1, H2-EA, GBP6, H2-Q10, IRGM1, MSH3, H2-M3, NCF1, TLR13, H2-GS10, H2-DMB1, LIG4, NLRP3, CLEC4N, PSMB8, DCLRE1C, TNFSF13B, H2-T24, GBP3, GBP2
GOTERM_BP_FAT	GO:0019882~antigen processing and presentation	11	3.4375	7.53519	1.80603e-06	H2-EA, H2-Q10, H2-M3, PSME2, H2-GS10, H2-DMB1, H2-T24, TAPBPL, CD74, PSMB8, TAPBP
KEGG_PATHWAY	mmu04612:Antigen processing and presentation	11	3.4375	6.42226	6.06921e-06	HSP90AB1, H2-EA, H2-Q10, H2-M3, PSME2, H2-DMB1, CTSB, H2-T24, CTSS, CD74, TAPBP
GOTERM_BP_FAT	GO:0048002~antigen processing and presentation of peptide antigen	7	2.1875	11.9193	2.20207e-05	H2-EA, H2-Q10, H2-M3, H2-DMB1, TAPBPL, CD74, TAPBP
GOTERM_CC_FAT	GO:0005773~vacuole	14	4.375	4.08627	3.83762e-05	H2-EA, IRGM1, HEXA, MMD, H2-DMB1, CTSS, CD74, MTMR2, LAMP1, CD68, PRCP, CTSD, CTSB, SLC15A3
GOTERM_BP_FAT	GO:0019884~antigen processing and presentation of exogenous antigen	6	1.875	12.7707	8.94152e-05	H2-EA, H2-M3, PSME2, H2-DMB1, CD74, TAPBP
GOTERM_CC_FAT	GO:0005764~lysosome	12	3.75	4.01413	0.000199821	H2-EA, LAMP1, CD68, HEXA, MMD, PRCP, H2-DMB1, CTSD, CTSB, CTSS, SLC15A3, CD74
GOTERM_BP_FAT	GO:0002478~antigen processing and presentation of exogenous peptide antigen	5	1.5625	12.9558	0.000523279	H2-EA, H2-M3, H2-DMB1, CD74, TAPBP
GOTERM_BP_FAT	GO:0006952~defense response	19	5.9375	2.52753	0.000539459	IL18R1, H2-EA, IFIH1, IRGM1, LYZ2, H2-M3, NCF1, LY86, TLR13, TLR4, CHI3L4, NLRP3, COTL1, CD74, TLR9, TAPBP, IFNB1, HRH4, MX2
GOTERM_BP_FAT	GO:0019883~antigen processing and presentation of endogenous antigen	3	0.9375	44.6974	0.00163068	H2-M3, TAPBPL, TAPBP
GOTERM_BP_FAT	GO:0031670~cellular response to nutrient	3	0.9375	44.6974	0.00163068	HMOX1, ATF6B, USF1
GOTERM_CC_FAT	GO:0042611~MHC protein complex	6	1.875	6.87033	0.00170767	H2-EA, H2-Q10, H2-M3, H2-GS10, H2-DMB1, H2-T24
GOTERM_BP_FAT	GO:0008104~protein localization	25	7.8125	1.97864	0.00179444	TLN1, NUP160, XPO6, CD74, TMSB15A, LSG1, NECAP2, COX18, EIF4ENIF1, SCAMP2, MYO6, PLEK, MYO1C, HTT, GOLT1B, ERP29, NLRP3, NCKAP1, TNFSF13B, USO1, SNX30, VPS26A, SLC15A3, AKAP3, SNX10
GOTERM_CC_FAT	GO:0030424~axon	8	2.5	4.4518	0.00209629	SLC12A6, 4930506M07RIK, MYO6, HTT, DPYSL2, CDC26, GM16517, TGFB2
GOTERM_CC_FAT	GO:0043005~neuron projection	12	3.75	2.91638	0.00276759	SLC12A6, 4930506M07RIK, PPP1R9B, MYO6, NCF1, CRIPT, HTT, PARK2, DPYSL2, CDC26, GM16517, TGFB2
GOTERM_CC_FAT	GO:0042470~melanosome	7	2.1875	4.90353	0.00296589	HSP90AB1, LAMP1, ERP29, ATP6V0A1, CTSD, CNP, CTSB
GOTERM_CC_FAT	GO:0042995~cell projection	20	6.25	2.07106	0.00358614	SLC12A6, TLN1, MYO6, MYO1C, AIF1, HTT, NCF1, CRIPT, WASF1, CAPZA2, PARK2, DPYSL2, CDC26, TGFB2, NCKAP1, 4930506M07RIK, PPP1R9B, PTK2, GM16517, AKAP3
GOTERM_BP_FAT	GO:0048666~neuron development	13	4.0625	2.65327	0.00373583	KLF7, IRX5, MYO6, HTT, CNP, EN2, TGFB2, PPP1R9B, HOXA1, SLITRK1, 4930506M07RIK, PTK2, PHGDH
GOTERM_BP_FAT	GO:0009306~protein secretion	4	1.25	10.8357	0.0056043	PLEK, TNFSF13B, ERP29, NLRP3
GOTERM_BP_FAT	GO:0009611~response to wounding	14	4.375	2.40447	0.00562161	PLEK, NCF1, LY86, TLR13, TLR4, ABHD2, CHI3L4, NLRP3, TLR9, TGFB2, FGB, HRH4, CTSB, ENTPD1
GOTERM_MF_FAT	GO:0017076~purine nucleotide binding	46	14.375	1.47826	0.00568928	XDH, HSP90AB1, FASTKD3, IFIH1, KIF27, ABCD1, IDE, SLFN8, CTPS2, PXK, ITPKA, DMPK, MOV10, PTK2, HK3, OASL2, LSG1, MLKL, EHD1, ENTPD1, MX2, SIK3, ERCC6L, H2-EA, TCP1, IRGM1, GBP6, MYO6, RECQL5, GIMAP6, MYO1C, MSH3, PFKP, LIG4, NLRP3, ABCG3, PSMB8, ATRX, ACVR2A, CYBB, CBWD1, HELB, MST1R, RIT2, GBP3, GBP2
KEGG_PATHWAY	mmu04142:Lysosome	8	2.5	3.57174	0.00651763	LAMP1, CD68, HEXA, ATP6V0A1, CTSD, CTSB, NAPSA, CTSS
GOTERM_BP_FAT	GO:0030182~neuron differentiation	15	4.6875	2.24047	0.00724514	KLF7, IRX5, MYO6, HTT, CNP, EN2, TGFB2, HOXC10, 4930506M07RIK, PPP1R9B, HOXA1, SLITRK1, PTK2, PHGDH, CLN8
GOTERM_MF_FAT	GO:0032553~ribonucleotide binding	44	13.75	1.47304	0.00749835	HSP90AB1, FASTKD3, IFIH1, KIF27, ABCD1, IDE, SLFN8, CTPS2, PXK, ITPKA, DMPK, MOV10, PTK2, HK3, OASL2, LSG1, MLKL, EHD1, ENTPD1, MX2, SIK3, ERCC6L, H2-EA, TCP1, IRGM1, GBP6, MYO6, RECQL5, GIMAP6, MYO1C, MSH3, PFKP, LIG4, NLRP3, ABCG3, PSMB8, ATRX, ACVR2A, CBWD1, HELB, MST1R, RIT2, GBP3, GBP2
GOTERM_CC_FAT	GO:0015629~actin cytoskeleton	10	3.125	2.90453	0.00760436	PPP1R9B, TLN1, MYO6, MYO1C, AIF1, CAPZA2, DCTN5, MST1R, WIPF1, CDC26
GOTERM_CC_FAT	GO:0009897~external side of plasma membrane	10	3.125	2.89043	0.00783971	H2-EA, LAMP1, H2-M3, FREM2, ITGA5, CD274, CTSB, FLT3L, HTR2C, CD74
GOTERM_BP_FAT	GO:0007610~behavior	15	4.6875	2.20728	0.00820261	MYO6, HTT, HEXA, ZFX, CNP, PARK2, TGFB2, CCL6, S1PR2, ITGA5, CSF3R, GM16517, XCR1, HTR2C, CLN8
GOTERM_BP_FAT	GO:0001775~cell activation	11	3.4375	2.66488	0.00840251	DCLRE1C, ZBTB32, PLEK, H2-M3, ELF4, FGB, TLR4, LIG4, FLT3L, ENTPD1, CD74
GOTERM_MF_FAT	GO:0003779~actin binding	12	3.75	2.50528	0.00858049	PPP1R9B, TLN1, MYO6, TMSB15A, MYO1C, AIF1, WASF1, CAPZA2, PXK, WIPF1, COTL1, ADD2
GOTERM_BP_FAT	GO:0045087~innate immune response	7	2.1875	3.89884	0.0090741	IL18R1, IFIH1, IRGM1, TLR13, TLR4, MX2, TLR9
GOTERM_CC_FAT	GO:0016023~cytoplasmic membrane-bounded vesicle	15	4.6875	2.15735	0.0097754	HSP90AB1, IRGM1, MYO6, HTT, CAPZA2, ERP29, CNP, LAMP1, NECAP2, CTSD, ATP6V0A1, CTSB, WIPF1, EHD1, AKAP3

## Sheet: GO_overlap_ChIP - IFNg_WT
Gene Ontology and KEGG pathways enrichment analysis of genes regulated by IFNg/CpG in wt F2 mice and bound by IRF8.
Category	Term	Count	%	Fold Enrichment	p Value	Genes
GOTERM_BP_FAT	GO:0006955~immune response	24	1.77778	6.85527	3.21757e-13	H2-EA, GPR183, ICAM1, GBP6, GBP5, MSH3, LY86, CXCL9, H2-D1, H2-DMB1, FCGRT, TCFE3, H2-DMB2, CLEC4N, H2-Q8, CD74, TLR9, CCL6, ILF2, H2-EB1, H2-DMA, LTB, GBP3, GBP2
GOTERM_BP_FAT	GO:0048002~antigen processing and presentation of peptide antigen	9	0.666667	34.5946	1.29361e-10	H2-EA, H2-EB1, H2-D1, H2-DMB1, H2-DMA, TAPBPL, CD74, H2-Q8, H2-DMB2
GOTERM_BP_FAT	GO:0019882~antigen processing and presentation	11	0.814815	17.0101	7.3766e-10	H2-EA, ICAM1, H2-EB1, H2-D1, H2-DMB1, FCGRT, H2-DMA, TAPBPL, CD74, H2-Q8, H2-DMB2
GOTERM_CC_FAT	GO:0042611~MHC protein complex	8	0.592593	22.6317	5.01939e-08	H2-EA, H2-EB1, H2-D1, H2-DMB1, FCGRT, H2-DMA, H2-Q8, H2-DMB2
GOTERM_BP_FAT	GO:0002495~antigen processing and presentation of peptide antigen via MHC class II	6	0.444444	50.4505	7.995e-08	H2-EA, H2-EB1, H2-DMB1, H2-DMA, CD74, H2-DMB2
GOTERM_CC_FAT	GO:0042613~MHC class II protein complex	5	0.37037	73.5529	3.85938e-07	H2-EA, H2-EB1, H2-DMB1, H2-DMA, H2-DMB2
GOTERM_BP_FAT	GO:0002478~antigen processing and presentation of exogenous peptide antigen	6	0.444444	35.096	5.91241e-07	H2-EA, H2-EB1, H2-DMB1, H2-DMA, CD74, H2-DMB2
KEGG_PATHWAY	mmu05330:Allograft rejection	7	0.518519	15.0547	4.91823e-06	H2-EA, H2-EB1, H2-D1, H2-DMB1, H2-DMA, H2-Q8, H2-DMB2
KEGG_PATHWAY	mmu04612:Antigen processing and presentation	8	0.592593	10.9661	5.55815e-06	H2-EA, H2-EB1, H2-D1, H2-DMB1, H2-DMA, CD74, H2-Q8, H2-DMB2
KEGG_PATHWAY	mmu05416:Viral myocarditis	8	0.592593	10.6161	6.90676e-06	H2-EA, ICAM1, H2-EB1, H2-D1, H2-DMB1, H2-DMA, H2-Q8, H2-DMB2
KEGG_PATHWAY	mmu04940:Type I diabetes mellitus	7	0.518519	13.8599	8.0179e-06	H2-EA, H2-EB1, H2-D1, H2-DMB1, H2-DMA, H2-Q8, H2-DMB2
KEGG_PATHWAY	mmu05320:Autoimmune thyroid disease	7	0.518519	12.1274	1.74901e-05	H2-EA, H2-EB1, H2-D1, H2-DMB1, H2-DMA, H2-Q8, H2-DMB2
GOTERM_BP_FAT	GO:0051085~chaperone mediated protein folding requiring cofactor	4	0.296296	44.8449	8.10869e-05	H2-DMB1, H2-DMA, CD74, H2-DMB2
KEGG_PATHWAY	mmu05310:Asthma	5	0.37037	18.8999	0.00011444	H2-EA, H2-EB1, H2-DMB1, H2-DMA, H2-DMB2
GOTERM_BP_FAT	GO:0006458~'de novo' protein folding	4	0.296296	38.4385	0.000132733	H2-DMB1, H2-DMA, CD74, H2-DMB2
KEGG_PATHWAY	mmu04514:Cell adhesion molecules (CAMs)	8	0.592593	6.47995	0.000168541	H2-EA, ICAM1, H2-EB1, H2-D1, H2-DMB1, H2-DMA, H2-Q8, H2-DMB2
GOTERM_MF_FAT	GO:0000166~nucleotide binding	30	2.22222	1.96356	0.000246902	FASTKD3, KIFC1, IDE, 1700113I22RIK, PTK2, RHOC, MLKL, TUBG1, IP6K1, GAPDH, ERCC6L, H2-EA, GBP6, KIF11, GBP5, MSH3, PFKP, MCM2, AARSD1, SFRS1, MCM5, CBWD1, ILF2, PLK1, POLD1, EIF4A1, PHGDH, PGK1, H2-DMA, GBP3, GBP2
GOTERM_MF_FAT	GO:0032555~purine ribonucleotide binding	26	1.92593	2.06844	0.000381376	FASTKD3, KIFC1, IDE, 1700113I22RIK, PTK2, RHOC, MLKL, TUBG1, IP6K1, ERCC6L, H2-EA, GBP6, KIF11, GBP5, MSH3, PFKP, AARSD1, MCM2, MCM5, CBWD1, ILF2, PLK1, EIF4A1, H2-DMA, PGK1, GBP3, GBP2
GOTERM_MF_FAT	GO:0032553~ribonucleotide binding	26	1.92593	2.06844	0.000381376	FASTKD3, KIFC1, IDE, 1700113I22RIK, PTK2, RHOC, MLKL, TUBG1, IP6K1, ERCC6L, H2-EA, GBP6, KIF11, GBP5, MSH3, PFKP, AARSD1, MCM2, MCM5, CBWD1, ILF2, PLK1, EIF4A1, H2-DMA, PGK1, GBP3, GBP2
KEGG_PATHWAY	mmu04672:Intestinal immune network for IgA production	5	0.37037	11.5499	0.000784454	H2-EA, H2-EB1, H2-DMB1, H2-DMA, H2-DMB2
GOTERM_CC_FAT	GO:0005764~lysosome	7	0.518519	5.78506	0.00124131	H2-EA, PRCP, H2-DMB1, H2-DMA, SLC15A3, CD74, H2-DMB2
GOTERM_CC_FAT	GO:0005771~multivesicular body	3	0.222222	49.0353	0.00155702	H2-DMA, CD74, H2-DMB2
GOTERM_BP_FAT	GO:0006952~defense response	11	0.814815	3.30331	0.00168004	H2-EA, LYZ2, LYZ1, LY86, CXCL9, H2-D1, CHI3L4, APOM, CD74, H2-Q8, TLR9
GOTERM_BP_FAT	GO:0002252~immune effector process	6	0.444444	6.40641	0.00236143	H2-EA, ICAM1, MSH3, H2-DMA, CD74, H2-Q8
KEGG_PATHWAY	mmu03030:DNA replication	4	0.296296	14.2559	0.00247586	RPA2, POLD1, MCM2, MCM5
GOTERM_CC_FAT	GO:0005773~vacuole	7	0.518519	5.04775	0.00247722	H2-EA, PRCP, H2-DMB1, H2-DMA, SLC15A3, CD74, H2-DMB2
GOTERM_BP_FAT	GO:0016052~carbohydrate catabolic process	5	0.37037	8.30461	0.00297867	LDHA, PFKP, CHI3L4, PGK1, GAPDH
GOTERM_CC_FAT	GO:0005694~chromosome	9	0.666667	3.50252	0.00381544	CLSPN, RPA2, NUP160, DNMT1, TUBG1, MCM2, NCAPD2, 2610039C10RIK, ERCC6L
GOTERM_BP_FAT	GO:0006096~glycolysis	4	0.296296	12.2304	0.00411612	LDHA, PFKP, PGK1, GAPDH
GOTERM_MF_FAT	GO:0005524~ATP binding	20	1.48148	1.98034	0.00420183	FASTKD3, KIFC1, H2-EA, KIF11, MSH3, IDE, PFKP, AARSD1, MCM2, 1700113I22RIK, MCM5, PTK2, CBWD1, ILF2, PLK1, EIF4A1, MLKL, PGK1, H2-DMA, IP6K1, ERCC6L
GOTERM_BP_FAT	GO:0051301~cell division	8	0.592593	3.83017	0.00467921	KIFC1, KIF11, CDCA7, PLK1, MCM5, NCAPD2, 2610039C10RIK, ERCC6L
GOTERM_MF_FAT	GO:0032559~adenyl ribonucleotide binding	20	1.48148	1.95728	0.00477585	FASTKD3, KIFC1, H2-EA, KIF11, MSH3, IDE, PFKP, AARSD1, MCM2, 1700113I22RIK, MCM5, PTK2, CBWD1, ILF2, PLK1, EIF4A1, MLKL, PGK1, H2-DMA, IP6K1, ERCC6L
GOTERM_BP_FAT	GO:0000279~M phase	8	0.592593	3.8031	0.00486203	KIFC1, KIF11, PLK1, PSMC3IP, TUBG1, NCAPD2, 2610039C10RIK, ERCC6L
GOTERM_BP_FAT	GO:0019320~hexose catabolic process	4	0.296296	10.3488	0.00658361	LDHA, PFKP, PGK1, GAPDH
GOTERM_BP_FAT	GO:0006007~glucose catabolic process	4	0.296296	10.3488	0.00658361	LDHA, PFKP, PGK1, GAPDH
GOTERM_MF_FAT	GO:0042287~MHC protein binding	3	0.222222	23.8136	0.00675	H2-EA, H2-DMA, CD74
GOTERM_BP_FAT	GO:0002474~antigen processing and presentation of peptide antigen via MHC class I	3	0.222222	23.7414	0.006786	H2-D1, TAPBPL, H2-Q8
GOTERM_CC_FAT	GO:0043232~intracellular non-membrane-bounded organelle	23	1.7037	1.76312	0.00692531	CLSPN, KIFC1, KIF11, NUP160, AIF1, LYAR, TCOF1, PLEKHH1, RRP9, MCM2, TPM2, 2610039C10RIK, NCAPD2, PRMT3, PPP1R9B, RPA2, PTK2, ILF2, HMOX1, MRPL18, DNMT1, TUBG1, ERCC6L
GOTERM_BP_FAT	GO:0046365~monosaccharide catabolic process	4	0.296296	9.96553	0.00731143	LDHA, PFKP, PGK1, GAPDH
GOTERM_MF_FAT	GO:0030554~adenyl nucleotide binding	20	1.48148	1.86165	0.00814543	FASTKD3, KIFC1, H2-EA, KIF11, MSH3, IDE, PFKP, AARSD1, MCM2, 1700113I22RIK, MCM5, PTK2, CBWD1, ILF2, PLK1, EIF4A1, MLKL, PGK1, H2-DMA, IP6K1, ERCC6L
KEGG_PATHWAY	mmu05322:Systemic lupus erythematosus	5	0.37037	6.0553	0.00829879	H2-EA, H2-EB1, H2-DMB1, H2-DMA, H2-DMB2
GOTERM_BP_FAT	GO:0022402~cell cycle process	9	0.666667	3.08095	0.00839288	KIFC1, KIF11, PLK1, PSMC3IP, PHGDH, TUBG1, NCAPD2, 2610039C10RIK, ERCC6L
GOTERM_MF_FAT	GO:0001883~purine nucleoside binding	20	1.48148	1.84602	0.00889141	FASTKD3, KIFC1, H2-EA, KIF11, MSH3, IDE, PFKP, AARSD1, MCM2, 1700113I22RIK, MCM5, PTK2, CBWD1, ILF2, PLK1, EIF4A1, MLKL, PGK1, H2-DMA, IP6K1, ERCC6L
GOTERM_BP_FAT	GO:0000278~mitotic cell cycle	7	0.518519	3.8596	0.00924149	KIFC1, KIF11, PLK1, TUBG1, NCAPD2, 2610039C10RIK, ERCC6L
GOTERM_MF_FAT	GO:0001882~nucleoside binding	20	1.48148	1.83417	0.00950241	FASTKD3, KIFC1, H2-EA, KIF11, MSH3, IDE, PFKP, AARSD1, MCM2, 1700113I22RIK, MCM5, PTK2, CBWD1, ILF2, PLK1, EIF4A1, MLKL, PGK1, H2-DMA, IP6K1, ERCC6L
GOTERM_BP_FAT	GO:0044275~cellular carbohydrate catabolic process	4	0.296296	8.96898	0.00977247	LDHA, PFKP, PGK1, GAPDH

## Sheet: GO_overlap_ChIP - TB 30d
Gene Ontology and KEGG pathways enrichment analysis of genes regulated by M. tuberculosis-infected B6 mice and bound by IRF8.
Category	Term	Count	%	Fold Enrichment	p Value	Probe sets
GOTERM_BP_FAT	GO:0006955~immune response	48	13.8728	5.48193	5.92129e-22	1425412_AT, 1418240_AT, 1419135_AT, 1418825_AT, 1419627_S_AT, 1418392_A_AT, 1416016_AT, 1456907_AT, 1418652_AT, 1422160_AT, 1422527_AT, 1435906_X_AT, 1418536_AT, 1425609_AT, 1444619_X_AT, 1420353_AT, 1422962_A_AT, 1437356_AT, 1425951_A_AT, 1453913_A_AT, 1
GOTERM_BP_FAT	GO:0019882~antigen processing and presentation	21	6.06936	16.3166	3.53752e-19	1439121_AT, 1450378_AT, 1418638_AT, 1430802_AT, 1424961_AT, 1450696_AT, 1422160_AT, 1422527_AT, 1419744_AT, 1418536_AT, 1444619_X_AT, 1424948_X_AT, 1422962_A_AT, 1451544_AT, 1453913_A_AT, 1431008_AT, 1417056_AT, 1417189_AT, 1440907_AT, 1419658_AT, 1422201
KEGG_PATHWAY	mmu04612:Antigen processing and presentation	21	6.06936	11.6367	1.32182e-16	1439121_AT, 1450378_AT, 1418638_AT, 1430802_AT, 1417490_AT, 1416016_AT, 1422160_AT, 1422527_AT, 1419744_AT, 1418536_AT, 1420353_AT, 1424948_X_AT, 1417492_AT, 1453913_A_AT, 1431008_AT, 1417056_AT, 1417189_AT, 1448591_AT, 1422201_AT, 1451644_A_AT, 1443686_A
GOTERM_CC_FAT	GO:0042611~MHC protein complex	13	3.75723	20.7486	2.99807e-13	1424948_X_AT, 1439121_AT, 1431008_AT, 1440907_AT, 1419658_AT, 1422201_AT, 1451644_A_AT, 1418638_AT, 1443686_AT, 1417025_AT, 1440837_AT, 1430802_AT, 1425336_X_AT, 1422160_AT, 1449580_S_AT, 1421358_AT, 1422527_AT, 1419744_AT, 1443687_X_AT, 1449556_AT, 14185
GOTERM_BP_FAT	GO:0048002~antigen processing and presentation of peptide antigen	12	3.46821	17.7734	2.44928e-11	1424948_X_AT, 1451544_AT, 1453913_A_AT, 1431008_AT, 1450378_AT, 1451644_A_AT, 1418638_AT, 1417025_AT, 1443686_AT, 1430802_AT, 1424961_AT, 1421812_AT, 1425519_A_AT, 1425336_X_AT, 1449580_S_AT, 1421358_AT, 1422527_AT, 1419744_AT, 1449556_AT, 1443687_X_AT, 1
GOTERM_BP_FAT	GO:0019884~antigen processing and presentation of exogenous antigen	11	3.17919	19.3094	8.57135e-11	1424948_X_AT, 1453913_A_AT, 1417056_AT, 1417189_AT, 1450378_AT, 1418638_AT, 1417025_AT, 1443686_AT, 1421812_AT, 1425519_A_AT, 1425336_X_AT, 1449580_S_AT, 1421358_AT, 1422527_AT, 1419744_AT, 1443687_X_AT
KEGG_PATHWAY	mmu04940:Type I diabetes mellitus	13	3.75723	10.8055	9.3527e-10	1420353_AT, 1424948_X_AT, 1439121_AT, 1431008_AT, 1422201_AT, 1451644_A_AT, 1418638_AT, 1443686_AT, 1417025_AT, 1440837_AT, 1419607_AT, 1430802_AT, 1425336_X_AT, 1422160_AT, 1449580_S_AT, 1421358_AT, 1422527_AT, 1419744_AT, 1443687_X_AT, 1449556_AT, 14185
KEGG_PATHWAY	mmu05332:Graft-versus-host disease	12	3.46821	11.2531	3.28788e-09	1424948_X_AT, 1439121_AT, 1431008_AT, 1422201_AT, 1451644_A_AT, 1418638_AT, 1417025_AT, 1443686_AT, 1440837_AT, 1419607_AT, 1430802_AT, 1425336_X_AT, 1422160_AT, 1449580_S_AT, 1421358_AT, 1422527_AT, 1419744_AT, 1449556_AT, 1443687_X_AT, 1418536_AT
KEGG_PATHWAY	mmu05330:Allograft rejection	12	3.46821	11.2531	3.28788e-09	1424948_X_AT, 1439121_AT, 1431008_AT, 1422201_AT, 1451644_A_AT, 1418638_AT, 1417025_AT, 1443686_AT, 1440837_AT, 1419607_AT, 1430802_AT, 1425336_X_AT, 1422160_AT, 1449580_S_AT, 1421358_AT, 1422527_AT, 1419744_AT, 1449556_AT, 1443687_X_AT, 1418536_AT
GOTERM_BP_FAT	GO:0002478~antigen processing and presentation of exogenous peptide antigen	9	2.60116	19.3892	8.38176e-09	1424948_X_AT, 1453913_A_AT, 1450378_AT, 1418638_AT, 1417025_AT, 1443686_AT, 1421812_AT, 1425519_A_AT, 1425336_X_AT, 1449580_S_AT, 1421358_AT, 1422527_AT, 1419744_AT, 1443687_X_AT
GOTERM_CC_FAT	GO:0042824~MHC class I peptide loading complex	6	1.7341	35.911	1.97483e-07	1448177_AT, 1444619_X_AT, 1422962_A_AT, 1416016_AT, 1450696_AT, 1453913_A_AT, 1422201_AT, 1422527_AT, 1440837_AT
KEGG_PATHWAY	mmu05416:Viral myocarditis	13	3.75723	6.60338	3.5808e-07	1424948_X_AT, 1439121_AT, 1431008_AT, 1422201_AT, 1451644_A_AT, 1418638_AT, 1443686_AT, 1417025_AT, 1440837_AT, 1428835_AT, 1430802_AT, 1425336_X_AT, 1422160_AT, 1449580_S_AT, 1421358_AT, 1422527_AT, 1448962_AT, 1419744_AT, 1443687_X_AT, 1449556_AT, 14185
KEGG_PATHWAY	mmu05320:Autoimmune thyroid disease	11	3.17919	8.38122	4.08416e-07	1424948_X_AT, 1439121_AT, 1431008_AT, 1422201_AT, 1451644_A_AT, 1418638_AT, 1417025_AT, 1443686_AT, 1440837_AT, 1430802_AT, 1425336_X_AT, 1422160_AT, 1449580_S_AT, 1421358_AT, 1422527_AT, 1419744_AT, 1449556_AT, 1443687_X_AT, 1418536_AT
GOTERM_CC_FAT	GO:0042613~MHC class II protein complex	6	1.7341	31.9209	4.36822e-07	1449580_S_AT, 1440907_AT, 1422201_AT, 1418638_AT, 1422527_AT, 1419744_AT, 1443686_AT, 1417025_AT, 1440837_AT, 1443687_X_AT
GOTERM_CC_FAT	GO:0005764~lysosome	17	4.91329	4.67806	6.39309e-07	1418638_AT, 1456155_X_AT, 1423362_AT, 1417490_AT, 1452067_AT, 1450652_AT, 1422527_AT, 1419744_AT, 1448118_A_AT, 1416109_AT, 1417426_AT, 1449024_A_AT, 1417492_AT, 1416538_AT, 1437772_S_AT, 1448591_AT, 1422201_AT, 1443686_AT, 1440837_AT, 1425519_A_AT, 14495
GOTERM_CC_FAT	GO:0000323~lytic vacuole	17	4.91329	4.67806	6.39309e-07	1418638_AT, 1456155_X_AT, 1423362_AT, 1417490_AT, 1452067_AT, 1450652_AT, 1422527_AT, 1419744_AT, 1448118_A_AT, 1416109_AT, 1417426_AT, 1449024_A_AT, 1417492_AT, 1416538_AT, 1437772_S_AT, 1448591_AT, 1422201_AT, 1443686_AT, 1440837_AT, 1425519_A_AT, 14495
GOTERM_CC_FAT	GO:0005773~vacuole	18	5.20231	4.35284	7.49063e-07	1418825_AT, 1418638_AT, 1456155_X_AT, 1423362_AT, 1417490_AT, 1452067_AT, 1450652_AT, 1422527_AT, 1419744_AT, 1448118_A_AT, 1416109_AT, 1449024_A_AT, 1417426_AT, 1417492_AT, 1416538_AT, 1437772_S_AT, 1448591_AT, 1422201_AT, 1443686_AT, 1440837_AT, 1425519
GOTERM_MF_FAT	GO:0042287~MHC protein binding	6	1.7341	28.4017	9.12695e-07	1444619_X_AT, 1422962_A_AT, 1450696_AT, 1425519_A_AT, 1453913_A_AT, 1422201_AT, 1422527_AT, 1440837_AT
GOTERM_BP_FAT	GO:0002504~antigen processing and presentation of peptide or polysaccharide antigen via MHC class II	7	2.02312	18.4317	1.21408e-06	1425519_A_AT, 1449580_S_AT, 1440907_AT, 1422201_AT, 1418638_AT, 1422527_AT, 1419744_AT, 1443686_AT, 1417025_AT, 1440837_AT, 1443687_X_AT
GOTERM_CC_FAT	GO:0042825~TAP complex	5	1.44509	39.9011	2.63882e-06	1448177_AT, 1444619_X_AT, 1422962_A_AT, 1416016_AT, 1450696_AT, 1422201_AT, 1422527_AT, 1440837_AT
GOTERM_CC_FAT	GO:0042612~MHC class I protein complex	7	2.02312	15.9604	3.15039e-06	1424948_X_AT, 1439121_AT, 1425336_X_AT, 1431008_AT, 1422160_AT, 1419658_AT, 1421358_AT, 1451644_A_AT, 1449556_AT, 1430802_AT, 1418536_AT
GOTERM_MF_FAT	GO:0042288~MHC class I protein binding	5	1.44509	29.5851	1.25027e-05	1444619_X_AT, 1422962_A_AT, 1450696_AT, 1453913_A_AT, 1422201_AT, 1422527_AT, 1440837_AT
GOTERM_BP_FAT	GO:0043525~positive regulation of neuron apoptosis	6	1.7341	14.9671	3.5888e-05	1420353_AT, 1416837_AT, 1450922_A_AT, 1425548_A_AT, 1419135_AT, 1450923_AT, 1423250_A_AT, 1419607_AT
GOTERM_BP_FAT	GO:0002483~antigen processing and presentation of endogenous peptide antigen	4	1.15607	47.3958	3.6077e-05	1451544_AT, 1421812_AT, 1431008_AT, 1450378_AT, 1421358_AT, 1451644_A_AT, 1430802_AT, 1418536_AT, 1424961_AT
GOTERM_BP_FAT	GO:0019883~antigen processing and presentation of endogenous antigen	4	1.15607	47.3958	3.6077e-05	1451544_AT, 1421812_AT, 1431008_AT, 1450378_AT, 1421358_AT, 1451644_A_AT, 1430802_AT, 1418536_AT, 1424961_AT
KEGG_PATHWAY	mmu04514:Cell adhesion molecules (CAMs)	14	4.04624	3.87891	4.76212e-05	1424948_X_AT, 1451910_A_AT, 1439121_AT, 1431008_AT, 1422201_AT, 1451644_A_AT, 1418638_AT, 1443686_AT, 1417025_AT, 1440837_AT, 1430802_AT, 1419714_AT, 1425336_X_AT, 1422160_AT, 1449580_S_AT, 1421358_AT, 1422527_AT, 1419744_AT, 1450290_AT, 1443687_X_AT, 144
GOTERM_MF_FAT	GO:0005164~tumor necrosis factor receptor binding	6	1.7341	13.5246	6.09714e-05	1418345_AT, 1420353_AT, 1425548_A_AT, 1419135_AT, 1460255_AT, 1419607_AT
GOTERM_BP_FAT	GO:0010627~regulation of protein kinase cascade	13	3.75723	4.16315	6.57543e-05	1420353_AT, 1437643_AT, 1419135_AT, 1442827_AT, 1450446_A_AT, 1450798_AT, 1428132_AT, 1418162_AT, 1418163_AT, 1419607_AT, 1419329_AT, 1452389_AT, 1425548_A_AT, 1445518_AT, 1426327_S_AT
GOTERM_MF_FAT	GO:0017076~purine nucleotide binding	61	17.6301	1.61133	0.000108755	1425412_AT, 1418240_AT, 1420945_AT, 1426970_A_AT, 1418825_AT, 1418392_A_AT, 1424766_AT, 1430634_A_AT, 1416016_AT, 1451006_AT, 1451666_AT, 1452450_AT, 1452314_AT, 1422527_AT, 1436808_X_AT, 1434310_AT, 1435906_X_AT, 1444619_X_AT, 1422962_A_AT, 1425084_AT, 1
GOTERM_BP_FAT	GO:0001775~cell activation	16	4.62428	3.26868	0.000113182	1420353_AT, 1437356_AT, 1419135_AT, 1442827_AT, 1418162_AT, 1422115_A_AT, 1418163_AT, 1419607_AT, 1452389_AT, 1450939_AT, 1416837_AT, 1425548_A_AT, 1448748_AT, 1425519_A_AT, 1448749_AT, 1439146_S_AT, 1421358_AT, 1423326_AT, 1422527_AT, 1439145_AT, 1421337
GOTERM_MF_FAT	GO:0032813~tumor necrosis factor receptor superfamily binding	6	1.7341	11.834	0.000120956	1418345_AT, 1420353_AT, 1425548_A_AT, 1419135_AT, 1460255_AT, 1419607_AT
GOTERM_MF_FAT	GO:0032553~ribonucleotide binding	59	17.052	1.62091	0.000127182	1425412_AT, 1418240_AT, 1420945_AT, 1426970_A_AT, 1418825_AT, 1418392_A_AT, 1424766_AT, 1430634_A_AT, 1416016_AT, 1451666_AT, 1452450_AT, 1452314_AT, 1422527_AT, 1436808_X_AT, 1434310_AT, 1435906_X_AT, 1444619_X_AT, 1422962_A_AT, 1425084_AT, 1453913_A_AT,
GOTERM_MF_FAT	GO:0032555~purine ribonucleotide binding	59	17.052	1.62091	0.000127182	1425412_AT, 1418240_AT, 1420945_AT, 1426970_A_AT, 1418825_AT, 1418392_A_AT, 1424766_AT, 1430634_A_AT, 1416016_AT, 1451666_AT, 1452450_AT, 1452314_AT, 1422527_AT, 1436808_X_AT, 1434310_AT, 1435906_X_AT, 1444619_X_AT, 1422962_A_AT, 1425084_AT, 1453913_A_AT,
GOTERM_BP_FAT	GO:0006917~induction of apoptosis	13	3.75723	3.82699	0.000147535	1420353_AT, 1419135_AT, 1449297_AT, 1450923_AT, 1449265_AT, 1418981_AT, 1419607_AT, 1452389_AT, 1449591_AT, 1450922_A_AT, 1416837_AT, 1425548_A_AT, 1448239_AT, 1439146_S_AT, 1423250_A_AT, 1420683_AT, 1439145_AT
GOTERM_BP_FAT	GO:0012502~induction of programmed cell death	13	3.75723	3.82699	0.000147535	1420353_AT, 1419135_AT, 1449297_AT, 1450923_AT, 1449265_AT, 1418981_AT, 1419607_AT, 1452389_AT, 1449591_AT, 1450922_A_AT, 1416837_AT, 1425548_A_AT, 1448239_AT, 1439146_S_AT, 1423250_A_AT, 1420683_AT, 1439145_AT
GOTERM_BP_FAT	GO:0051956~negative regulation of amino acid transport	4	1.15607	31.5972	0.000174822	1420353_AT, 1425548_A_AT, 1419135_AT, 1419607_AT
GOTERM_BP_FAT	GO:0032891~negative regulation of organic acid transport	4	1.15607	31.5972	0.000174822	1420353_AT, 1425548_A_AT, 1419135_AT, 1419607_AT
GOTERM_BP_FAT	GO:0002037~negative regulation of L-glutamate transport	4	1.15607	31.5972	0.000174822	1420353_AT, 1425548_A_AT, 1419135_AT, 1419607_AT
GOTERM_BP_FAT	GO:0051953~negative regulation of amine transport	4	1.15607	31.5972	0.000174822	1420353_AT, 1425548_A_AT, 1419135_AT, 1419607_AT
GOTERM_BP_FAT	GO:0002684~positive regulation of immune system process	14	4.04624	3.5108	0.000176451	1418345_AT, 1424948_X_AT, 1435040_AT, 1453913_A_AT, 1442827_AT, 1431008_AT, 1460255_AT, 1450923_AT, 1418162_AT, 1451644_A_AT, 1418163_AT, 1452389_AT, 1430802_AT, 1450922_A_AT, 1425519_A_AT, 1425336_X_AT, 1439146_S_AT, 1421358_AT, 1423250_A_AT, 1422527_AT,
KEGG_PATHWAY	mmu04672:Intestinal immune network for IgA production	8	2.31214	6.36045	0.000202203	1418345_AT, 1460255_AT, 1450923_AT, 1422201_AT, 1418638_AT, 1417025_AT, 1443686_AT, 1440837_AT, 1450922_A_AT, 1449580_S_AT, 1423250_A_AT, 1422527_AT, 1419744_AT, 1443687_X_AT
GOTERM_BP_FAT	GO:0002495~antigen processing and presentation of peptide antigen via MHC class II	5	1.44509	15.7986	0.000216174	1425519_A_AT, 1449580_S_AT, 1418638_AT, 1422527_AT, 1419744_AT, 1443686_AT, 1417025_AT, 1443687_X_AT
GOTERM_BP_FAT	GO:0019886~antigen processing and presentation of exogenous peptide antigen via MHC class II	5	1.44509	15.7986	0.000216174	1425519_A_AT, 1449580_S_AT, 1418638_AT, 1422527_AT, 1419744_AT, 1443686_AT, 1417025_AT, 1443687_X_AT
GOTERM_BP_FAT	GO:0002474~antigen processing and presentation of peptide antigen via MHC class I	5	1.44509	15.7986	0.000216174	1424948_X_AT, 1451544_AT, 1421812_AT, 1425336_X_AT, 1431008_AT, 1450378_AT, 1451644_A_AT, 1449556_AT, 1430802_AT, 1418536_AT, 1424961_AT
GOTERM_BP_FAT	GO:0050865~regulation of cell activation	12	3.46821	3.94965	0.000224381	1418345_AT, 1442827_AT, 1460255_AT, 1418162_AT, 1418163_AT, 1452389_AT, 1419714_AT, 1425548_A_AT, 1425519_A_AT, 1448748_AT, 1448239_AT, 1439146_S_AT, 1448749_AT, 1422527_AT, 1439145_AT, 1450290_AT, 1417523_AT
GOTERM_BP_FAT	GO:0002824~positive regulation of adaptive immune response based on somatic recombination of immune receptors built from immunoglobulin superfamily domains	6	1.7341	10.1562	0.000259916	1418345_AT, 1424948_X_AT, 1453913_A_AT, 1425336_X_AT, 1431008_AT, 1460255_AT, 1421358_AT, 1451644_A_AT, 1430802_AT, 1418536_AT
GOTERM_BP_FAT	GO:0002821~positive regulation of adaptive immune response	6	1.7341	10.1562	0.000259916	1418345_AT, 1424948_X_AT, 1453913_A_AT, 1425336_X_AT, 1431008_AT, 1460255_AT, 1421358_AT, 1451644_A_AT, 1430802_AT, 1418536_AT
GOTERM_BP_FAT	GO:0002036~regulation of L-glutamate transport	4	1.15607	27.0833	0.00030119	1420353_AT, 1425548_A_AT, 1419135_AT, 1419607_AT
GOTERM_BP_FAT	GO:0051240~positive regulation of multicellular organismal process	12	3.46821	3.79167	0.000319979	1420353_AT, 1425412_AT, 1419135_AT, 1442827_AT, 1431008_AT, 1450923_AT, 1418162_AT, 1451644_A_AT, 1449265_AT, 1418163_AT, 1419607_AT, 1435658_AT, 1430802_AT, 1450922_A_AT, 1416837_AT, 1425548_A_AT, 1423250_A_AT, 1421358_AT, 1418536_AT
GOTERM_BP_FAT	GO:0043271~negative regulation of ion transport	5	1.44509	13.94	0.000364648	1420353_AT, 1450431_A_AT, 1425548_A_AT, 1419135_AT, 1419607_AT
GOTERM_BP_FAT	GO:0001817~regulation of cytokine production	11	3.17919	4.04151	0.00038372	1425412_AT, 1417426_AT, 1435040_AT, 1419135_AT, 1442827_AT, 1431008_AT, 1418162_AT, 1451644_A_AT, 1449265_AT, 1418163_AT, 1419607_AT, 1430802_AT, 1452389_AT, 1448239_AT, 1421358_AT, 1418536_AT
GOTERM_MF_FAT	GO:0000166~nucleotide binding	66	19.0751	1.49626	0.000436359	1425412_AT, 1418240_AT, 1420945_AT, 1426970_A_AT, 1452430_S_AT, 1418825_AT, 1418392_A_AT, 1424766_AT, 1430634_A_AT, 1435658_AT, 1416016_AT, 1451006_AT, 1451666_AT, 1452450_AT, 1452314_AT, 1422527_AT, 1436808_X_AT, 1434310_AT, 1435906_X_AT, 1444619_X_AT, 1
GOTERM_BP_FAT	GO:0010740~positive regulation of protein kinase cascade	9	2.60116	4.96003	0.000437115	1420353_AT, 1437643_AT, 1425548_A_AT, 1442827_AT, 1419135_AT, 1418162_AT, 1418163_AT, 1426327_S_AT, 1419607_AT, 1419329_AT, 1452389_AT
KEGG_PATHWAY	mmu05310:Asthma	6	1.7341	8.77742	0.000464966	1449580_S_AT, 1422201_AT, 1418638_AT, 1422527_AT, 1419744_AT, 1443686_AT, 1417025_AT, 1440837_AT, 1419607_AT, 1443687_X_AT
GOTERM_BP_FAT	GO:0044070~regulation of anion transport	4	1.15607	23.6979	0.000474434	1420353_AT, 1425548_A_AT, 1419135_AT, 1419607_AT
GOTERM_BP_FAT	GO:0051051~negative regulation of transport	8	2.31214	5.6592	0.000492573	1420353_AT, 1425412_AT, 1450431_A_AT, 1417426_AT, 1425548_A_AT, 1419135_AT, 1448239_AT, 1419607_AT
GOTERM_BP_FAT	GO:0001916~positive regulation of T cell mediated cytotoxicity	4	1.15607	21.0648	0.000700629	1424948_X_AT, 1453913_A_AT, 1425336_X_AT, 1431008_AT, 1421358_AT, 1451644_A_AT, 1430802_AT, 1418536_AT
GOTERM_BP_FAT	GO:0051222~positive regulation of protein transport	6	1.7341	8.125	0.000761706	1420353_AT, 1425412_AT, 1425548_A_AT, 1419135_AT, 1449265_AT, 1419607_AT
GOTERM_BP_FAT	GO:0050867~positive regulation of cell activation	9	2.60116	4.5379	0.00079434	1418345_AT, 1442827_AT, 1460255_AT, 1418162_AT, 1418163_AT, 1452389_AT, 1425519_A_AT, 1448748_AT, 1439146_S_AT, 1448749_AT, 1422527_AT, 1439145_AT, 1450290_AT, 1417523_AT
GOTERM_BP_FAT	GO:0002694~regulation of leukocyte activation	11	3.17919	3.67151	0.00081771	1418345_AT, 1442827_AT, 1460255_AT, 1418162_AT, 1418163_AT, 1452389_AT, 1419714_AT, 1425548_A_AT, 1425519_A_AT, 1448239_AT, 1439146_S_AT, 1422527_AT, 1439145_AT, 1450290_AT
GOTERM_BP_FAT	GO:0009306~protein secretion	5	1.44509	11.2847	0.000858369	1425412_AT, 1448748_AT, 1453634_A_AT, 1460255_AT, 1448749_AT, 1417523_AT, 1452389_AT
GOTERM_BP_FAT	GO:0048584~positive regulation of response to stimulus	12	3.46821	3.36538	0.000875599	1418345_AT, 1424948_X_AT, 1453913_A_AT, 1442827_AT, 1431008_AT, 1460255_AT, 1450923_AT, 1451644_A_AT, 1418162_AT, 1418163_AT, 1419607_AT, 1430802_AT, 1452389_AT, 1450922_A_AT, 1425336_X_AT, 1439146_S_AT, 1423250_A_AT, 1421358_AT, 1422527_AT, 1439145_AT, 1
GOTERM_BP_FAT	GO:0032890~regulation of organic acid transport	4	1.15607	18.9583	0.000985413	1420353_AT, 1425548_A_AT, 1419135_AT, 1419607_AT
GOTERM_BP_FAT	GO:0051955~regulation of amino acid transport	4	1.15607	18.9583	0.000985413	1420353_AT, 1425548_A_AT, 1419135_AT, 1419607_AT
GOTERM_BP_FAT	GO:0050778~positive regulation of immune response	10	2.89017	3.91701	0.00100621	1418345_AT, 1424948_X_AT, 1453913_A_AT, 1442827_AT, 1431008_AT, 1460255_AT, 1450923_AT, 1418162_AT, 1451644_A_AT, 1418163_AT, 1430802_AT, 1450922_A_AT, 1425336_X_AT, 1439146_S_AT, 1423250_A_AT, 1421358_AT, 1422527_AT, 1439145_AT, 1418536_AT
KEGG_PATHWAY	mmu04060:Cytokine-cytokine receptor interaction	16	4.62428	2.58921	0.00103601	1418345_AT, 1420353_AT, 1417936_AT, 1419135_AT, 1422294_AT, 1460255_AT, 1450923_AT, 1417266_AT, 1441652_AT, 1421291_AT, 1422115_A_AT, 1419607_AT, 1452389_AT, 1450922_A_AT, 1456907_AT, 1418652_AT, 1448898_AT, 1418806_AT, 1423250_A_AT, 1426327_S_AT, 1434310
GOTERM_BP_FAT	GO:0046325~negative regulation of glucose import	4	1.15607	17.2348	0.001334	1420353_AT, 1425548_A_AT, 1419135_AT, 1419607_AT
GOTERM_BP_FAT	GO:0001914~regulation of T cell mediated cytotoxicity	4	1.15607	17.2348	0.001334	1424948_X_AT, 1453913_A_AT, 1425336_X_AT, 1431008_AT, 1421358_AT, 1451644_A_AT, 1430802_AT, 1418536_AT
GOTERM_BP_FAT	GO:0043269~regulation of ion transport	7	2.02312	5.52951	0.00156762	1420353_AT, 1450431_A_AT, 1416837_AT, 1425548_A_AT, 1419135_AT, 1434944_AT, 1419607_AT
GOTERM_BP_FAT	GO:0051085~chaperone mediated protein folding requiring cofactor	4	1.15607	15.7986	0.00175121	1425519_A_AT, 1449580_S_AT, 1418638_AT, 1422527_AT, 1419744_AT, 1443686_AT, 1443687_X_AT
GOTERM_BP_FAT	GO:0010829~negative regulation of glucose transport	4	1.15607	15.7986	0.00175121	1420353_AT, 1425548_A_AT, 1419135_AT, 1419607_AT
GOTERM_BP_FAT	GO:0002711~positive regulation of T cell mediated immunity	4	1.15607	15.7986	0.00175121	1424948_X_AT, 1453913_A_AT, 1425336_X_AT, 1431008_AT, 1421358_AT, 1451644_A_AT, 1430802_AT, 1418536_AT
GOTERM_BP_FAT	GO:0046328~regulation of JNK cascade	6	1.7341	6.77083	0.00177159	1442827_AT, 1450798_AT, 1445518_AT, 1418162_AT, 1428132_AT, 1418163_AT, 1419607_AT, 1452389_AT
GOTERM_BP_FAT	GO:0070302~regulation of stress-activated protein kinase signaling pathway	6	1.7341	6.61337	0.00197089	1442827_AT, 1450798_AT, 1445518_AT, 1418162_AT, 1428132_AT, 1418163_AT, 1419607_AT, 1452389_AT
GOTERM_BP_FAT	GO:0051223~regulation of protein transport	7	2.02312	5.2662	0.00201936	1420353_AT, 1425412_AT, 1417426_AT, 1425548_A_AT, 1419135_AT, 1449265_AT, 1419607_AT
GOTERM_BP_FAT	GO:0051249~regulation of lymphocyte activation	10	2.89017	3.537	0.00205462	1418345_AT, 1442827_AT, 1460255_AT, 1418162_AT, 1418163_AT, 1452389_AT, 1419714_AT, 1425548_A_AT, 1425519_A_AT, 1439146_S_AT, 1422527_AT, 1439145_AT, 1450290_AT
GOTERM_MF_FAT	GO:0042277~peptide binding	10	2.89017	3.50638	0.0021756	1444619_X_AT, 1424948_X_AT, 1422962_A_AT, 1417492_AT, 1453913_A_AT, 1422294_AT, 1431008_AT, 1422201_AT, 1451644_A_AT, 1440837_AT, 1430802_AT, 1417490_AT, 1450696_AT, 1425336_X_AT, 1421358_AT, 1422527_AT, 1448732_AT, 1418536_AT
GOTERM_BP_FAT	GO:0016265~death	22	6.35838	2.06887	0.00217864	1418345_AT, 1425412_AT, 1428047_S_AT, 1419135_AT, 1419026_AT, 1450923_AT, 1448456_AT, 1449265_AT, 1429734_AT, 1418981_AT, 1419607_AT, 1452389_AT, 1449591_AT, 1423250_A_AT, 1420683_AT, 1425609_AT, 1420353_AT, 1417426_AT, 1435040_AT, 1456772_AT, 1449297_AT,
GOTERM_MF_FAT	GO:0001883~purine nucleoside binding	48	13.8728	1.52903	0.00243338	1425412_AT, 1420945_AT, 1426970_A_AT, 1424766_AT, 1430634_A_AT, 1416016_AT, 1451006_AT, 1451666_AT, 1452450_AT, 1452314_AT, 1422527_AT, 1436808_X_AT, 1434310_AT, 1444619_X_AT, 1422962_A_AT, 1453913_A_AT, 1419648_AT, 1429570_AT, 1419649_S_AT, 1416069_AT, 1
GOTERM_BP_FAT	GO:0006952~defense response	18	5.20231	2.26895	0.00246593	1425412_AT, 1418825_AT, 1416002_X_AT, 1450378_AT, 1422903_AT, 1418162_AT, 1418163_AT, 1419607_AT, 1430802_AT, 1456907_AT, 1416016_AT, 1418652_AT, 1436838_X_AT, 1425801_X_AT, 1457753_AT, 1418536_AT, 1425609_AT, 1420353_AT, 1424948_X_AT, 1442827_AT, 1431008
GOTERM_BP_FAT	GO:0032880~regulation of protein localization	8	2.31214	4.30871	0.00247937	1420353_AT, 1425412_AT, 1417426_AT, 1425548_A_AT, 1419135_AT, 1452196_A_AT, 1449265_AT, 1419607_AT
GOTERM_BP_FAT	GO:0002428~antigen processing and presentation of peptide antigen via MHC class Ib	3	0.867052	35.5469	0.00256519	1453913_A_AT, 1431008_AT, 1421358_AT, 1451644_A_AT, 1430802_AT, 1418536_AT
GOTERM_BP_FAT	GO:0051251~positive regulation of lymphocyte activation	8	2.31214	4.2603	0.00264396	1418345_AT, 1425519_A_AT, 1442827_AT, 1460255_AT, 1439146_S_AT, 1418162_AT, 1422527_AT, 1439145_AT, 1418163_AT, 1450290_AT, 1452389_AT
GOTERM_MF_FAT	GO:0001882~nucleoside binding	48	13.8728	1.52084	0.00270996	1425412_AT, 1420945_AT, 1426970_A_AT, 1424766_AT, 1430634_A_AT, 1416016_AT, 1451006_AT, 1451666_AT, 1452450_AT, 1452314_AT, 1422527_AT, 1436808_X_AT, 1434310_AT, 1444619_X_AT, 1422962_A_AT, 1453913_A_AT, 1419648_AT, 1429570_AT, 1419649_S_AT, 1416069_AT, 1
GOTERM_BP_FAT	GO:0051084~'de novo' posttranslational protein folding	4	1.15607	13.5417	0.0028088	1425519_A_AT, 1449580_S_AT, 1418638_AT, 1422527_AT, 1419744_AT, 1443686_AT, 1443687_X_AT
GOTERM_BP_FAT	GO:0006458~'de novo' protein folding	4	1.15607	13.5417	0.0028088	1425519_A_AT, 1449580_S_AT, 1418638_AT, 1422527_AT, 1419744_AT, 1443686_AT, 1443687_X_AT
GOTERM_BP_FAT	GO:0002696~positive regulation of leukocyte activation	8	2.31214	4.12138	0.00318844	1418345_AT, 1425519_A_AT, 1442827_AT, 1460255_AT, 1439146_S_AT, 1418162_AT, 1422527_AT, 1439145_AT, 1418163_AT, 1450290_AT, 1452389_AT
GOTERM_BP_FAT	GO:0070201~regulation of establishment of protein localization	7	2.02312	4.80827	0.00321033	1420353_AT, 1425412_AT, 1417426_AT, 1425548_A_AT, 1419135_AT, 1449265_AT, 1419607_AT
GOTERM_MF_FAT	GO:0005524~ATP binding	45	13.0058	1.53247	0.00336351	1425412_AT, 1420945_AT, 1426970_A_AT, 1424766_AT, 1430634_A_AT, 1416016_AT, 1451666_AT, 1452450_AT, 1452314_AT, 1422527_AT, 1436808_X_AT, 1434310_AT, 1444619_X_AT, 1422962_A_AT, 1453913_A_AT, 1419648_AT, 1429570_AT, 1419649_S_AT, 1416069_AT, 1422201_AT, 1
GOTERM_BP_FAT	GO:0045840~positive regulation of mitosis	4	1.15607	12.6389	0.00345696	1420353_AT, 1425548_A_AT, 1419135_AT, 1419607_AT
GOTERM_BP_FAT	GO:0051785~positive regulation of nuclear division	4	1.15607	12.6389	0.00345696	1420353_AT, 1425548_A_AT, 1419135_AT, 1419607_AT
GOTERM_MF_FAT	GO:0030554~adenyl nucleotide binding	47	13.5838	1.50834	0.00358565	1425412_AT, 1420945_AT, 1426970_A_AT, 1424766_AT, 1430634_A_AT, 1416016_AT, 1451006_AT, 1451666_AT, 1452450_AT, 1452314_AT, 1422527_AT, 1436808_X_AT, 1434310_AT, 1444619_X_AT, 1422962_A_AT, 1453913_A_AT, 1419648_AT, 1429570_AT, 1419649_S_AT, 1416069_AT, 1
KEGG_PATHWAY	mmu04142:Lysosome	10	2.89017	3.18022	0.00370554	1417632_AT, 1449024_A_AT, 1417492_AT, 1437772_S_AT, 1448591_AT, 1456155_X_AT, 1423362_AT, 1417490_AT, 1450652_AT, 1417706_AT, 1449164_AT, 1448732_AT, 1448118_A_AT, 1416109_AT
GOTERM_BP_FAT	GO:0002819~regulation of adaptive immune response	6	1.7341	5.6875	0.00385228	1418345_AT, 1424948_X_AT, 1453913_A_AT, 1425336_X_AT, 1431008_AT, 1460255_AT, 1421358_AT, 1451644_A_AT, 1430802_AT, 1418536_AT
GOTERM_BP_FAT	GO:0002822~regulation of adaptive immune response based on somatic recombination of immune receptors built from immunoglobulin superfamily domains	6	1.7341	5.6875	0.00385228	1418345_AT, 1424948_X_AT, 1453913_A_AT, 1425336_X_AT, 1431008_AT, 1460255_AT, 1421358_AT, 1451644_A_AT, 1430802_AT, 1418536_AT
GOTERM_MF_FAT	GO:0032559~adenyl ribonucleotide binding	45	13.0058	1.51503	0.00416268	1425412_AT, 1420945_AT, 1426970_A_AT, 1424766_AT, 1430634_A_AT, 1416016_AT, 1451666_AT, 1452450_AT, 1452314_AT, 1422527_AT, 1436808_X_AT, 1434310_AT, 1444619_X_AT, 1422962_A_AT, 1453913_A_AT, 1419648_AT, 1429570_AT, 1419649_S_AT, 1416069_AT, 1422201_AT, 1
GOTERM_BP_FAT	GO:0010638~positive regulation of organelle organization	6	1.7341	5.57598	0.00419929	1420353_AT, 1425548_A_AT, 1448748_AT, 1419135_AT, 1448749_AT, 1423058_AT, 1423057_AT, 1419607_AT, 1417523_AT
GOTERM_BP_FAT	GO:0043123~positive regulation of I-kappaB kinase/NF-kappaB cascade	5	1.44509	7.4056	0.00430475	1420353_AT, 1425548_A_AT, 1442827_AT, 1419135_AT, 1418162_AT, 1418163_AT, 1419607_AT
GOTERM_MF_FAT	GO:0005125~cytokine activity	10	2.89017	3.11422	0.004805	1420353_AT, 1418345_AT, 1417936_AT, 1448148_AT, 1419135_AT, 1438629_X_AT, 1460255_AT, 1417266_AT, 1422115_A_AT, 1419607_AT, 1456907_AT, 1418652_AT, 1448898_AT
GOTERM_BP_FAT	GO:0045787~positive regulation of cell cycle	5	1.44509	7.18119	0.00481903	1420353_AT, 1450922_A_AT, 1425548_A_AT, 1419135_AT, 1450923_AT, 1423250_A_AT, 1419607_AT
GOTERM_BP_FAT	GO:0043065~positive regulation of apoptosis	13	3.75723	2.55662	0.00492414	1420353_AT, 1419135_AT, 1449297_AT, 1450923_AT, 1449265_AT, 1418981_AT, 1419607_AT, 1452389_AT, 1449591_AT, 1450922_A_AT, 1416837_AT, 1425548_A_AT, 1448239_AT, 1439146_S_AT, 1423250_A_AT, 1420683_AT, 1439145_AT
GOTERM_BP_FAT	GO:0002709~regulation of T cell mediated immunity	4	1.15607	11.152	0.00500886	1424948_X_AT, 1453913_A_AT, 1425336_X_AT, 1431008_AT, 1421358_AT, 1451644_A_AT, 1430802_AT, 1418536_AT
GOTERM_BP_FAT	GO:0043068~positive regulation of programmed cell death	13	3.75723	2.53558	0.00527977	1420353_AT, 1419135_AT, 1449297_AT, 1450923_AT, 1449265_AT, 1418981_AT, 1419607_AT, 1452389_AT, 1449591_AT, 1450922_A_AT, 1416837_AT, 1425548_A_AT, 1448239_AT, 1439146_S_AT, 1423250_A_AT, 1420683_AT, 1439145_AT
GOTERM_BP_FAT	GO:0010942~positive regulation of cell death	13	3.75723	2.51488	0.00568268	1420353_AT, 1419135_AT, 1449297_AT, 1450923_AT, 1449265_AT, 1418981_AT, 1419607_AT, 1452389_AT, 1449591_AT, 1450922_A_AT, 1416837_AT, 1425548_A_AT, 1448239_AT, 1439146_S_AT, 1423250_A_AT, 1420683_AT, 1439145_AT
GOTERM_BP_FAT	GO:0002697~regulation of immune effector process	7	2.02312	4.25347	0.00588621	1418345_AT, 1424948_X_AT, 1453913_A_AT, 1425336_X_AT, 1431008_AT, 1448239_AT, 1421358_AT, 1451644_A_AT, 1419607_AT, 1430802_AT, 1418536_AT
GOTERM_BP_FAT	GO:0019722~calcium-mediated signaling	4	1.15607	10.5324	0.0059184	1420353_AT, 1425548_A_AT, 1419135_AT, 1419607_AT
GOTERM_BP_FAT	GO:0051783~regulation of nuclear division	5	1.44509	6.77083	0.00596802	1420353_AT, 1425548_A_AT, 1419135_AT, 1419607_AT, 1417144_AT
GOTERM_BP_FAT	GO:0009612~response to mechanical stimulus	5	1.44509	6.77083	0.00596802	1420353_AT, 1425548_A_AT, 1419135_AT, 1455494_AT, 1419607_AT
GOTERM_BP_FAT	GO:0007088~regulation of mitosis	5	1.44509	6.77083	0.00596802	1420353_AT, 1425548_A_AT, 1419135_AT, 1419607_AT, 1417144_AT
GOTERM_CC_FAT	GO:0005771~multivesicular body	3	0.867052	23.9406	0.00610751	1425519_A_AT, 1422527_AT, 1419744_AT, 1443686_AT, 1443687_X_AT
GOTERM_MF_FAT	GO:0042605~peptide antigen binding	3	0.867052	23.6681	0.00625051	1424948_X_AT, 1425336_X_AT, 1431008_AT, 1421358_AT, 1451644_A_AT, 1430802_AT, 1418536_AT
GOTERM_BP_FAT	GO:0001819~positive regulation of cytokine production	6	1.7341	5.07812	0.00627504	1425412_AT, 1442827_AT, 1431008_AT, 1421358_AT, 1451644_A_AT, 1418162_AT, 1418163_AT, 1449265_AT, 1419607_AT, 1430802_AT, 1418536_AT
GOTERM_CC_FAT	GO:0000502~proteasome complex	6	1.7341	5.04013	0.00645902	1444619_X_AT, 1422962_A_AT, 1450696_AT, 1417056_AT, 1424681_A_AT, 1417189_AT, 1434356_A_AT, 1448632_AT
GOTERM_BP_FAT	GO:0008285~negative regulation of cell proliferation	12	3.46821	2.59703	0.00657816	1420353_AT, 1419135_AT, 1450165_AT, 1427560_AT, 1450923_AT, 1419607_AT, 1419714_AT, 1450922_A_AT, 1416837_AT, 1425548_A_AT, 1448239_AT, 1423058_AT, 1423250_A_AT, 1423057_AT, 1450290_AT
GOTERM_CC_FAT	GO:0005839~proteasome core complex	4	1.15607	10.0803	0.00671543	1444619_X_AT, 1422962_A_AT, 1450696_AT, 1424681_A_AT, 1434356_A_AT, 1448632_AT
GOTERM_BP_FAT	GO:0050806~positive regulation of synaptic transmission	4	1.15607	9.97807	0.00692037	1420353_AT, 1425548_A_AT, 1419135_AT, 1419607_AT
GOTERM_BP_FAT	GO:0046324~regulation of glucose import	4	1.15607	9.97807	0.00692037	1420353_AT, 1425548_A_AT, 1419135_AT, 1419607_AT
KEGG_PATHWAY	mmu03050:Proteasome	6	1.7341	4.87634	0.00693862	1444619_X_AT, 1422962_A_AT, 1450696_AT, 1417056_AT, 1424681_A_AT, 1417189_AT, 1434356_A_AT, 1448632_AT
GOTERM_BP_FAT	GO:0019318~hexose metabolic process	10	2.89017	2.92567	0.00719029	1437772_S_AT, 1416069_AT, 1435490_AT, 1456478_AT, 1448825_AT, 1430634_A_AT, 1456155_X_AT, 1419607_AT, 1417864_AT, 1450196_S_AT, 1419737_A_AT, 1442798_X_AT, 1416109_AT, 1431464_A_AT
GOTERM_BP_FAT	GO:0043122~regulation of I-kappaB kinase/NF-kappaB cascade	5	1.44509	6.40484	0.00728615	1420353_AT, 1425548_A_AT, 1442827_AT, 1419135_AT, 1418162_AT, 1418163_AT, 1419607_AT
GOTERM_BP_FAT	GO:0006915~apoptosis	19	5.49133	1.97917	0.00747784	1425412_AT, 1418345_AT, 1419135_AT, 1419026_AT, 1450923_AT, 1429734_AT, 1449265_AT, 1418981_AT, 1419607_AT, 1452389_AT, 1449591_AT, 1423250_A_AT, 1420683_AT, 1425609_AT, 1417426_AT, 1420353_AT, 1435040_AT, 1456772_AT, 1449297_AT, 1434240_AT, 1416837_AT, 1
GOTERM_BP_FAT	GO:0010827~regulation of glucose transport	4	1.15607	9.47917	0.00801695	1420353_AT, 1425548_A_AT, 1419135_AT, 1419607_AT
GOTERM_BP_FAT	GO:0051971~positive regulation of transmission of nerve impulse	4	1.15607	9.47917	0.00801695	1420353_AT, 1425548_A_AT, 1419135_AT, 1419607_AT
GOTERM_MF_FAT	GO:0004298~threonine-type endopeptidase activity	4	1.15607	9.46723	0.00804108	1444619_X_AT, 1422962_A_AT, 1450696_AT, 1424681_A_AT, 1434356_A_AT, 1448632_AT
GOTERM_MF_FAT	GO:0070003~threonine-type peptidase activity	4	1.15607	9.46723	0.00804108	1444619_X_AT, 1422962_A_AT, 1450696_AT, 1424681_A_AT, 1434356_A_AT, 1448632_AT
GOTERM_BP_FAT	GO:0009967~positive regulation of signal transduction	10	2.89017	2.87247	0.0080712	1420353_AT, 1437643_AT, 1425548_A_AT, 1442827_AT, 1419135_AT, 1445518_AT, 1418162_AT, 1418163_AT, 1426327_S_AT, 1419607_AT, 1419329_AT, 1452389_AT
GOTERM_BP_FAT	GO:0008219~cell death	20	5.78035	1.91498	0.00817507	1418345_AT, 1425412_AT, 1419135_AT, 1419026_AT, 1450923_AT, 1448456_AT, 1429734_AT, 1449265_AT, 1418981_AT, 1419607_AT, 1452389_AT, 1449591_AT, 1423250_A_AT, 1420683_AT, 1425609_AT, 1420353_AT, 1417426_AT, 1435040_AT, 1456772_AT, 1449297_AT, 1434240_AT, 1
GOTERM_MF_FAT	GO:0004197~cysteine-type endopeptidase activity	6	1.7341	4.73362	0.00842243	1449591_AT, 1417490_AT, 1417492_AT, 1450652_AT, 1449297_AT, 1448591_AT, 1448732_AT, 1449265_AT, 1418981_AT
GOTERM_CC_FAT	GO:0048770~pigment granule	7	2.02312	3.94316	0.00843084	1417632_AT, 1417490_AT, 1417492_AT, 1453634_A_AT, 1416365_AT, 1448962_AT, 1448732_AT, 1449296_A_AT, 1448118_A_AT
GOTERM_CC_FAT	GO:0042470~melanosome	7	2.02312	3.94316	0.00843084	1417632_AT, 1417490_AT, 1417492_AT, 1453634_A_AT, 1416365_AT, 1448962_AT, 1448732_AT, 1449296_A_AT, 1448118_A_AT
GOTERM_BP_FAT	GO:0002475~antigen processing and presentation via MHC class Ib	3	0.867052	20.3125	0.00861102	1453913_A_AT, 1431008_AT, 1421358_AT, 1451644_A_AT, 1430802_AT, 1418536_AT
GOTERM_BP_FAT	GO:0012501~programmed cell death	19	5.49133	1.94918	0.00876092	1425412_AT, 1418345_AT, 1419135_AT, 1419026_AT, 1450923_AT, 1429734_AT, 1449265_AT, 1418981_AT, 1419607_AT, 1452389_AT, 1449591_AT, 1423250_A_AT, 1420683_AT, 1425609_AT, 1417426_AT, 1420353_AT, 1435040_AT, 1456772_AT, 1449297_AT, 1434240_AT, 1416837_AT, 1
GOTERM_BP_FAT	GO:0002703~regulation of leukocyte mediated immunity	6	1.7341	4.66189	0.00898297	1418345_AT, 1424948_X_AT, 1453913_A_AT, 1425336_X_AT, 1431008_AT, 1448239_AT, 1421358_AT, 1451644_A_AT, 1430802_AT, 1418536_AT
