# Supplementary material for: Interferon Regulatory Factor 8 Regulates Pathways for Antigen Presentation in Myeloid Cells and during Tuberculosis
Source: PLoS Genet. 2011 Jun 23;7(6):e1002097. doi: 10.1371/journal.pgen.1002097 (PMC3121741; doi:10.1371/journal.pgen.1002097)
Supplement: Table S7 — Intersection between IRF8 ChIP-chip binding sites and differentially regulated genes in IFNγ/CpG treated F2 mice or M. tuberculosis-infected B6 mice for 30 days. (XLS) [file pgen.1002097.s009.xls]

## Sheet: Summary ChIP-chip vs Expression
Table S7. Intersection between IRF8 ChIP-chip binding sites and differentially regulated genes in IFNg/CpG treated F2 mice or M. tuberculosis-infected B6 mice for 30 days.
	= Activated
	= Repressed
IRF8 ChIP-chip binding sites					B6 mice 30days after TB infection		IFNg/CpG treated wt F2		Differential regulation between wt and IRF8 mutant (2x2 Anova)
IRF8 sites	Ratio	p value	probe Chr	probe center	Gene symbol	Ratio	Gene symbol	Ratio	Gene symbol
IRF8_1	2.46229	0.00072	chr1	40410396	Il18rap	6.37
IRF8_2	2.2974	0.00038	chr1	51421096	Obfc2a	7.25
IRF8_2	2.2974	0.00038	chr1	51421096	Obfc2a	3.91
IRF8_2	2.2974	0.00038	chr1	51421096	Obfc2a	3.21
IRF8_2	2.2974	0.00038	chr1	51421096	Obfc2a	3.16
IRF8_2	2.2974	0.00038	chr1	51421096	5830411E10Rik	1.76
IRF8_2	2.2974	0.00038	chr1	51421096	BB667349	1.63
IRF8_3	5.27803	2e-08	chr1	59858590	AW546137	-2.62
IRF8_3	5.27803	2e-08	chr1	59858590	BB185152	-1.83
IRF8_4	3.4822	2.8e-05	chr1	64057173	D530037H12Rik	-3.18
IRF8_4	3.4822	2.8e-05	chr1	64057173	Klf7	-2.03	Klf7	-1.54	Klf7
IRF8_4	3.4822	2.8e-05	chr1	64057173	Klf7	-2.34
IRF8_4	3.4822	2.8e-05	chr1	64057173	Klf7	-2.46
IRF8_4	3.4822	2.8e-05	chr1	64057173	Klf7	-2.71
IRF8_4	3.4822	2.8e-05	chr1	64057173	BB211886	-2.68
IRF8_5	3.03143	5.5e-05	chr1	65042026
IRF8_6	5.27803	1.2e-14	chr1	99490082	D1Ertd622e	1.53
IRF8_7	3.24901	4e-08	chr1	145765145
IRF8_8	6.9644	4.3e-18	chr1	173249003	Usf1	1.56	Usf1	1.55
IRF8_8	6.9644	4.3e-18	chr1	173249003	EG226654	-1.91
IRF8_8	6.9644	4.3e-18	chr1	173249003	Arhgap30	1.53
IRF8_8	6.9644	4.3e-18	chr1	173249003	Arhgap30	2.66
IRF8_9	6.06287	8.1e-08	chr1	183682797
IRF8_10	5.27803	1.1e-06	chr1	188404454	Tgfb2	-1.74	Rrp15	-1.57	Rrp15
IRF8_10	5.27803	1.1e-06	chr1	188404454	Tgfb2	-2.09
IRF8_11	2.82843	7.2e-06	chr10	40571588
IRF8_12	4	1.3e-06	chr10	61881472	Srgn	2.26
IRF8_13	2.14355	9e-06	chr10	79073671
IRF8_14	3.4822	1.7e-05	chr10	81008292	Tle2	-2.73	Tle2	1.54	Tle2
IRF8_14	3.4822	1.7e-05	chr10	81008292			Tle2	1.59
IRF8_14	3.4822	1.7e-05	chr10	81008292			Tle6	1.67	Tle6
IRF8_15	2.2974	1.5e-05	chr10	84267422
IRF8_16	2.2974	0.00052	chr10	116689324			Lyz2	1.57
IRF8_16	2.2974	0.00052	chr10	116689324			Lyz1	1.59
IRF8_17	2	0.00063	chr10	119514043	Helb	1.67
IRF8_17	2	0.00063	chr10	119514043	Helb	1.93
IRF8_17	2	0.00063	chr10	119514043	Irak3	2.12
IRF8_18	3.73213	8.2e-06	chr10	119769280
IRF8_19	3.24901	0.00033	chr10	128500748
IRF8_20	5.27803	0.00057	chr10	129246393
IRF8_21	2	0.00063	chr11	3103443	BG070419	-1.66
IRF8_22	2.82843	1.5e-08	chr11	16913060	Plek	5.62	Cnrip1	1.63
IRF8_22	2.82843	1.5e-08	chr11	16913060	Plek	2.85
IRF8_22	2.82843	1.5e-08	chr11	16913060	Plek	4.45
IRF8_23	4.92458	3.7e-10	chr11	48714869	Irgm1	10.82	EG432555	1.66
IRF8_24	2.63902	0.00059	chr11	49083733	Zfp62	1.7
IRF8_25	2.82843	0.00084	chr11	50445300			Adamts2	2.13
IRF8_25	2.82843	0.00084	chr11	50445300			Adamts2	1.56
IRF8_25	2.82843	0.00084	chr11	50445300			Adamts2	1.6
IRF8_26	2.2974	5.5e-06	chr11	58146499	Zfp692	-1.54	Ilf2	-1.75
IRF8_27	2.82843	0.00024	chr11	58591319	3100002J23Rik	-1.93
IRF8_28	2	9.1e-06	chr11	59358804	Nlrp3	2.1
IRF8_29	3.24901	2.3e-05	chr11	69482349	Cd68	5.34	Eif4a1	-1.54
IRF8_29	3.24901	2.3e-05	chr11	69482349	Eif4a1	1.85
IRF8_29	3.24901	2.3e-05	chr11	69482349	Tnfsf12	1.51
IRF8_30	2.14355	0.00034	chr11	69908456	Mgl2	-3.31	Mgl2	2.03	Mgl2
IRF8_30	2.14355	0.00034	chr11	69908456	Asgr1	-1.9	Mgl2	2.89	Mgl2
IRF8_31	7.46426	1.1e-14	chr11	74644885
IRF8_32	4	6.6e-06	chr11	75469999	Myo1c	-1.67	Inpp5k	1.83
IRF8_32	4	6.6e-06	chr11	75469999	Myo1c	-1.89	Inpp5k	1.84
IRF8_32	4	6.6e-06	chr11	75469999	Myo1c	-1.54
IRF8_32	4	6.6e-06	chr11	75469999	Crk	1.86
IRF8_33	3.24901	6e-09	chr11	79903165	Atad5	1.81	Atad5	-2.22
IRF8_34	2.14355	0.00076	chr11	82837039	Slfn10	2.22
IRF8_34	2.14355	0.00076	chr11	82837039	Slfn2	4.83
IRF8_34	2.14355	0.00076	chr11	82837039	Slfn8	3.21
IRF8_35	2.2974	0.00012	chr11	83412001	Ccl9	2.4	Ccl6	1.85
IRF8_35	2.2974	0.00012	chr11	83412001	Ccl6	1.71
IRF8_35	2.2974	0.00012	chr11	83412001	Ccl9	3.4
IRF8_36	3.73213	2.9e-05	chr11	87886827	Sfrs1	1.79	Sfrs1	-1.51
IRF8_36	3.73213	2.9e-05	chr11	87886827	Vezf1	-1.55	Sfrs1	-1.55
IRF8_36	3.73213	2.9e-05	chr11	87886827	Sfrs1	1.7
IRF8_37	3.73213	0.00041	chr11	88685746	Akap1	-1.52
IRF8_38	2.46229	0.00086	chr11	90061899
IRF8_39	2.2974	7.1e-06	chr11	94809689	Col1a1	-1.54	Ppp1r9b	1.58
IRF8_39	2.2974	7.1e-06	chr11	94809689	Pdk2	-2.22
IRF8_40	3.03143	2.2e-08	chr11	95232205
IRF8_41	3.4822	2.8e-07	chr11	100391352	Ttc25	-1.53
IRF8_41	3.4822	2.8e-07	chr11	100391352	Cnp	1.52
IRF8_41	3.4822	2.8e-07	chr11	100391352	Acly	-1.6
IRF8_42	2.14355	4.2e-05	chr11	100824883	AU018617	-1.83
IRF8_42	2.14355	4.2e-05	chr11	100824883	2310075E07Rik	-2.39
IRF8_42	2.14355	4.2e-05	chr11	100824883	Atp6v0a1	-1.71
IRF8_43	4.92458	2.4e-11	chr11	100931963			Psmc3ip	-3.5
IRF8_43	4.92458	2.4e-11	chr11	100931963	Tubg1	1.56	Tubg1	-2.24
IRF8_43	4.92458	2.4e-11	chr11	100931963	Naglu	1.91
IRF8_43	4.92458	2.4e-11	chr11	100931963	Fam134c	1.85
IRF8_43	4.92458	2.4e-11	chr11	100931963	Mlx	1.75
IRF8_44	2.14355	0.00068	chr11	101264513	Rpl27	1.6	1700113i22rik	-1.69	1700113i22rik
IRF8_44	2.14355	0.00068	chr11	101264513	Rnd2	-1.6	Aarsd1	-1.58
IRF8_44	2.14355	0.00068	chr11	101264513	Ifi35	1.79
IRF8_44	2.14355	0.00068	chr11	101264513	Ifi35	1.81
IRF8_44	2.14355	0.00068	chr11	101264513	Ifi35	2.03
IRF8_45	2	9.2e-05	chr11	102248110	Grn	1.77
IRF8_45	2	9.2e-05	chr11	102248110	Gpatch8	-1.6
IRF8_45	2	9.2e-05	chr11	102248110	Grn	2.29
IRF8_46	3.73213	0.00016	chr11	115746051
IRF8_47	9.18959	6.2e-22	chr11	121044926	BC017643	1.97
IRF8_48	2	0.00039	chr11	121051547	BC017643	1.97
IRF8_49	4	8.6e-06	chr12	4944092
IRF8_50	2	0.00073	chr12	31172327
IRF8_51	2.2974	0.00015	chr12	79783232	Atp6v1d	1.76
IRF8_51	2.2974	0.00015	chr12	79783232	Atp6v1d	1.67
IRF8_51	2.2974	0.00015	chr12	79783232	Atp6v1d	1.59
IRF8_51	2.2974	0.00015	chr12	79783232	Mpp5	-1.5
IRF8_51	2.2974	0.00015	chr12	79783232	Eif2s1	1.79
IRF8_52	2.82843	0.00038	chr12	79925658	6330442E10Rik	2.56	6330442E10Rik	2.27
IRF8_52	2.82843	0.00038	chr12	79925658	6330442E10Rik	2.27	6330442E10Rik	1.72
IRF8_52	2.82843	0.00038	chr12	79925658			Plekhh1	1.56
IRF8_53	6.49802	1.3e-13	chr12	85000782
IRF8_54	2.14355	2.9e-05	chr12	86357835
IRF8_55	3.03143	9.5e-10	chr12	86487329			Jdp2	-1.65
IRF8_56	6.06287	1.6e-08	chr12	101286844	Gpr68	4.75	Gpr68	1.86
IRF8_57	4.28709	0.00013	chr12	104413739
IRF8_58	2.63902	0.00018	chr12	108781496
IRF8_59	4	8.7e-05	chr12	113210105	Pld4	4.98	Pld4	1.51
IRF8_59	4	8.7e-05	chr12	113210105	Ahnak2	-2.94
IRF8_59	4	8.7e-05	chr12	113210105	AW555464	-1.61
IRF8_60	3.24901	6.5e-08	chr13	6648520	Pfkp	2.05	Pfkp	-1.62
IRF8_60	3.24901	6.5e-08	chr13	6648520	Pfkp	3.62	Pfkp	-1.61
IRF8_61	2.46229	0.00069	chr13	23038979
IRF8_62	3.4822	1.9e-05	chr13	37352807	Ly86	7.52	Ly86	2.35
IRF8_63	3.03143	4.3e-06	chr13	47201119
IRF8_64	3.73213	1.5e-06	chr13	55032545	Hk3	7.71
IRF8_64	3.73213	1.5e-06	chr13	55032545	Hk3	15.02
IRF8_65	5.27803	1.3e-10	chr13	55328172	Mxd3	2.07
IRF8_65	5.27803	1.3e-10	chr13	55328172	Mxd3	1.51
IRF8_65	5.27803	1.3e-10	chr13	55328172	C130015C19	-1.87
IRF8_65	5.27803	1.3e-10	chr13	55328172	Prelid1	1.74
IRF8_65	5.27803	1.3e-10	chr13	55328172	Mxd3	1.62
IRF8_65	5.27803	1.3e-10	chr13	55328172	Nsd1	-1.53
IRF8_65	5.27803	1.3e-10	chr13	55328172	Prelid1	1.51
IRF8_66	2.82843	6.9e-05	chr13	56191187	Tifab	3.29
IRF8_66	2.82843	6.9e-05	chr13	56191187	Tifab	4.36
IRF8_67	2.2974	0.00095	chr13	58362919
IRF8_68	2.46229	0.00054	chr13	69051244			Fastkd3	-1.73
IRF8_69	6.9644	2.4e-09	chr13	75105789	Erap1	3.37
IRF8_70	2	0.00011	chr13	76521389	Rfesd	1.71
IRF8_71	2.46229	0.0003	chr13	93461228	Dhfr	1.51	Msh3	-1.54
IRF8_72	4.92458	3.5e-12	chr13	118147693			Parp8	1.65
IRF8_73	2.2974	0.00089	chr14	6887588
IRF8_74	2.2974	2.7e-06	chr14	32046031
IRF8_75	2.14355	0.00016	chr14	49707586
IRF8_76	2.14355	2.7e-06	chr14	54544898	Rnf31	1.97
IRF8_76	2.14355	2.7e-06	chr14	54544898	Psme1	2.88
IRF8_76	2.14355	2.7e-06	chr14	54544898	Psme2	3.53
IRF8_76	2.14355	2.7e-06	chr14	54544898	Irf9	2.15
IRF8_77	4.28709	3.2e-08	chr14	54840277	9130227C08Rik	1.67	9130227C08Rik	-1.67
IRF8_77	4.28709	3.2e-08	chr14	54840277	BC030046	-1.62
IRF8_78	2.14355	0.0001	chr14	55529555	Cenpj	2.05
IRF8_79	4	2.9e-07	chr14	58392955	Setdb2	1.83
IRF8_80	2	0.00023	chr14	62076289	Ctsb	3.07
IRF8_80	2	0.00023	chr14	62076289	Ctsb	2.59
IRF8_80	2	0.00023	chr14	62076289	Ctsb	2.25
IRF8_81	4.28709	7.5e-08	chr14	64552613
IRF8_82	2.63902	4.4e-06	chr14	65826905	AI506097	-2.27	Dpysl2	1.83
IRF8_82	2.63902	4.4e-06	chr14	65826905	Dpysl2	-4.14
IRF8_83	7.46426	1.7e-16	chr14	68910592	Sorbs3	-1.92
IRF8_84	2	1.3e-05	chr14	73751634			5031414D18Rik	1.59	5031414D18Rik
IRF8_84	2	1.3e-05	chr14	73751634			5031414D18Rik	1.56
IRF8_85	2.14355	0.00033	chr14	107801519
IRF8_86	2.82843	5.6e-10	chr14	121051579	Gpr183	1.92	Gpr183	-1.99
IRF8_86	2.82843	5.6e-10	chr14	121051579	Gpr18	7.71	Gpr18	2.83
IRF8_86	2.82843	5.6e-10	chr14	121051579	Ubac2	1.57
IRF8_87	2.46229	0.00021	chr15	73251156			Ptk2	-1.56
IRF8_88	2.2974	0.00092	chr15	74555255	Ly6d	-1.64
IRF8_88	2.2974	0.00092	chr15	74555255	Lypd2	-2.03
IRF8_89	2.46229	0.00018	chr15	76403897			Adck5	1.58
IRF8_90	2.63902	0.00016	chr15	77759228
IRF8_91	4.59479	1.8e-07	chr15	102792037			Hoxc6	1.68
IRF8_92	2.63902	0.00099	chr15	103198713			Zfp385a	1.61
IRF8_93	2.82843	1.8e-05	chr16	8589652	Pmm2	2.54
IRF8_93	2.82843	1.8e-05	chr16	8589652	Carhsp1	1.63
IRF8_93	2.82843	1.8e-05	chr16	8589652	Usp7	-1.69
IRF8_93	2.82843	1.8e-05	chr16	8589652	BB521034	-1.85
IRF8_94	4	0.00017	chr16	10699204	Prm1	1.97
IRF8_94	4	0.00017	chr16	10699204	Socs1	6.81
IRF8_95	2.14355	0.00018	chr16	14230832	Abcc1	1.82
IRF8_95	2.14355	0.00018	chr16	14230832	Myh11	-4.65
IRF8_96	3.73213	3e-06	chr16	23525202	Rtp4	4.1
IRF8_96	3.73213	3e-06	chr16	23525202	Rtp4	2.82
IRF8_97	2.14355	1.2e-07	chr16	27289764	Ccdc50	2.26
IRF8_97	2.14355	1.2e-07	chr16	27289764	Ccdc50	2.13
IRF8_97	2.14355	1.2e-07	chr16	27289764	Ccdc50	1.58
IRF8_98	2	2.9e-06	chr16	30507623	Fam43a	-1.56
IRF8_99	2.46229	9e-06	chr16	35791166	Parp14	2.78	Parp14	1.81
IRF8_99	2.46229	9e-06	chr16	35791166	Parp14	1.94
IRF8_100	4	2e-05	chr16	35858720	Parp9	3.93
IRF8_100	4	2e-05	chr16	35858720	Dtx3l	3.86
IRF8_100	4	2e-05	chr16	35858720	Dtx3l	3.59
IRF8_100	4	2e-05	chr16	35858720	Kpna1	1.72
IRF8_101	2	0.00085	chr16	38483449	4930455C21Rik	1.62
IRF8_101	2	0.00085	chr16	38483449	Cdgap	-1.72
IRF8_102	2.46229	2.7e-05	chr16	90615165	2610039C10Rik	1.99	2610039C10Rik	-1.62
IRF8_102	2.46229	2.7e-05	chr16	90615165
IRF8_103	2.82843	3.2e-06	chr16	97690050	Tmprss2	-1.62
IRF8_104	2.82843	0.00078	chr17	10687621
IRF8_105	2.46229	0.00084	chr17	12764066	Mrpl18	1.88	Acat2	-1.53	Acat2
IRF8_105	2.46229	0.00084	chr17	12764066			Mrpl18	-1.65
IRF8_106	2.14355	0.00018	chr17	14712306
IRF8_107	2.2974	4.5e-06	chr17	22571253
IRF8_108	4.92458	9.6e-05	chr17	33530109	Tapbp	3.71	Rgl2	1.52
IRF8_108	4.92458	9.6e-05	chr17	33530109	Daxx	1.7	Kifc1	-2.08
IRF8_108	4.92458	9.6e-05	chr17	33530109	Tapbp	2.42
IRF8_109	2.63902	5.4e-07	chr17	33589261	H2-K1	4.19	Rgl2	1.52
IRF8_109	2.63902	5.4e-07	chr17	33589261	H2-K1	2.32
IRF8_110	2.2974	8.9e-05	chr17	33753617	Tap1	2.07
IRF8_110	2.2974	8.9e-05	chr17	33753617	H2-DMb2	5.63	H2-DMb2	2.83	H2-DMb2
IRF8_110	2.2974	8.9e-05	chr17	33753617	H2-DMb2	5.66
IRF8_110	2.2974	8.9e-05	chr17	33753617	H2-DMb2	5.9	H2-DMa	2.47
IRF8_110	2.2974	8.9e-05	chr17	33753617	H2-DMa	6.8	H2-DMa	2.67
IRF8_110	2.2974	8.9e-05	chr17	33753617	H2-DMb2	6.82
IRF8_110	2.2974	8.9e-05	chr17	33753617	Psmb9	8.09
IRF8_110	2.2974	8.9e-05	chr17	33753617	Psmb9	8.46
IRF8_110	2.2974	8.9e-05	chr17	33753617	H2-DMb1	9.86	H2-DMb1	3.01	H2-DMb1
IRF8_111	4.92458	3.7e-07	chr17	33808481	H2-DMb2	5.66	H2-DMb1	3.01	H2-DMb1
IRF8_111	4.92458	3.7e-07	chr17	33808481	H2-DMb2	5.9	H2-DMb2	2.83	H2-DMb2
IRF8_111	4.92458	3.7e-07	chr17	33808481	H2-Ob	1.77
IRF8_111	4.92458	3.7e-07	chr17	33808481	H2-Ob	1.95
IRF8_111	4.92458	3.7e-07	chr17	33808481	Tap2	4.21
IRF8_111	4.92458	3.7e-07	chr17	33808481	Psmb8	4.12
IRF8_111	4.92458	3.7e-07	chr17	33808481	Psmb8	7.99
IRF8_111	4.92458	3.7e-07	chr17	33808481	Psmb9	8.09
IRF8_111	4.92458	3.7e-07	chr17	33808481	Psmb9	8.46
IRF8_111	4.92458	3.7e-07	chr17	33808481	Psmb9	2.07
IRF8_112	4.59479	8.6e-17	chr17	33955356	H2-Eb1	4.78	H2-Ea	3.91
IRF8_112	4.59479	8.6e-17	chr17	33955356	H2-Eb2	1.8	H2-Eb1	2.83
IRF8_113	5.27803	1.3e-11	chr17	34257445	Clcn1	-6.06	Rnu6	3.02
IRF8_114	3.03143	1.4e-07	chr17	34781497	Aif1	24.77	Aif1	1.76
IRF8_114	3.03143	1.4e-07	chr17	34781497	Lta	2.83	Aif1	2.43
IRF8_114	3.03143	1.4e-07	chr17	34781497	Tnf	2.89	Aif1	2.57
IRF8_114	3.03143	1.4e-07	chr17	34781497	D17H6S56E-5	3.06	Apom	-1.79
IRF8_114	3.03143	1.4e-07	chr17	34781497	D17H6S56E-5	4.33
IRF8_114	3.03143	1.4e-07	chr17	34781497	Lst1	5.51	Lst1	2.45
IRF8_114	3.03143	1.4e-07	chr17	34781497	Ltb	6.83	Ltb	1.73
IRF8_115	8.57419	5.3e-16	chr17	34987583	H2-Q8	9.15	H2-Q8	1.99
IRF8_115	8.57419	5.3e-16	chr17	34987583	H2-K1	7.92
IRF8_115	8.57419	5.3e-16	chr17	34987583	H2-Q6	3.58
IRF8_116	3.24901	0.00033	chr17	35077913	Tcf19	2.46	Cchcr1	-1.61
IRF8_116	3.24901	0.00033	chr17	35077913	H2-Q7	5.38	Tcf19	-3
IRF8_116	3.24901	0.00033	chr17	35077913	0610037M15Rik	3.58
IRF8_117	5.65685	1.9e-11	chr17	35629046	H2-D1	2.74	H2-D1	1.56
IRF8_117	5.65685	1.9e-11	chr17	35629046	H2-D1	4.57	H2-D1	1.61
IRF8_117	5.65685	1.9e-11	chr17	35629046	H2-T22	1.72	Gnal1	1.78
IRF8_117	5.65685	1.9e-11	chr17	35629046	H2-T24	3.35	Gnal1	1.93
IRF8_118	2.14355	2.2e-05	chr17	36445130	Trim26	1.74
IRF8_119	2.14355	1.9e-05	chr17	36878966	H2-M3	4.38
IRF8_120	2.82843	7.4e-08	chr17	45037957	Nfkbie	7.7	Nfkbie	1.91
IRF8_120	2.82843	7.4e-08	chr17	45037957	Nfkbie	7.8
IRF8_120	2.82843	7.4e-08	chr17	45037957	Hsp90ab1	1.54
IRF8_121	2	0.00087	chr17	47715796	Trem1	1.69
IRF8_121	2	0.00087	chr17	47715796	Trem3	2.39			Trem3
IRF8_121	2	0.00087	chr17	47715796	Treml4	3.06
IRF8_122	2.63902	0.00061	chr17	47813082	Trem2	4.41
IRF8_122	2.63902	0.00061	chr17	47813082	B430306N03Rik	1.9
IRF8_123	2.46229	0.00058	chr17	73853251	Xdh	1.57
IRF8_124	2.2974	6.7e-05	chr17	86934827
IRF8_125	3.03143	0.00034	chr18	13151426
IRF8_126	2.82843	5.2e-07	chr18	31463100
IRF8_127	2.14355	5.6e-06	chr18	50251862
IRF8_128	2.46229	1.8e-08	chr18	60928965			Tcof1	-1.74
IRF8_128	2.46229	1.8e-08	chr18	60928965	Cd74	2.25	Cd74	4.04
IRF8_128	2.46229	1.8e-08	chr18	60928965	Cdc42bpg	-2.26	Cd74	3.94
IRF8_128	2.46229	1.8e-08	chr18	60928965			Cd74	3.66
IRF8_129	4	3.4e-05	chr19	6276059			Atg2a	1.63
IRF8_129	4	3.4e-05	chr19	6276059			Atg2a	2.09
IRF8_129	4	3.4e-05	chr19	6276059			Atg2a	1.52
IRF8_130	3.4822	1.4e-08	chr19	10909441	Cd6	6.37	Slc15a3	1.53
IRF8_130	3.4822	1.4e-08	chr19	10909441	Slc15a3	6.14
IRF8_130	3.4822	1.4e-08	chr19	10909441	Tmem109	-1.85
IRF8_130	3.4822	1.4e-08	chr19	10909441	AI464581	-1.51
IRF8_131	3.03143	6.3e-05	chr19	12494352	Mpeg1	4.84
IRF8_131	3.03143	6.3e-05	chr19	12494352	Dtx4	1.8
IRF8_132	8	1e-17	chr19	12868301	Cntf	1.7
IRF8_132	8	1e-17	chr19	12868301	Lpxn	7.13
IRF8_133	6.49802	8.6e-08	chr19	21544089	Gda	2.76
IRF8_134	2.46229	8.5e-07	chr19	25033520	Cbwd1	1.55	Cbwd1	-1.93
IRF8_135	4	6.8e-06	chr19	29433096	Insl6	2.27
IRF8_135	4	6.8e-06	chr19	29433096	5033414D02Rik	2.39
IRF8_135	4	6.8e-06	chr19	29433096	Pdcd1lg2	5.21
IRF8_135	4	6.8e-06	chr19	29433096	Cd274	11.25
IRF8_136	4	1.1e-07	chr19	34260607	1700095N21Rik	-1.68
IRF8_137	2.46229	8.6e-08	chr19	34706803	Gm14446	7.6	Gm14446	1.76	Gm14446
IRF8_137	2.46229	8.6e-08	chr19	34706803	Ifit1	6.88
IRF8_137	2.46229	8.6e-08	chr19	34706803	Ifit3	5.28
IRF8_138	2.46229	0.00041	chr19	37395125	Kif11	2.64	Ide	-1.53
IRF8_138	2.46229	0.00041	chr19	37395125	Kif11	3.62	Kif11	-2.22
IRF8_139	4.59479	4.5e-13	chr19	40714546	Entpd1	3.03
IRF8_139	4.59479	4.5e-13	chr19	40714546	Entpd1	2.43
IRF8_139	4.59479	4.5e-13	chr19	40714546	BG066644	-1.75
IRF8_140	2.14355	0.00079	chr19	55365748
IRF8_141	2.63902	0.00012	chr19	59128229	4930506M07Rik	1.5
IRF8_142	2.2974	9.4e-06	chr2	3341059
IRF8_143	6.06287	1e-08	chr2	43377782	Kynu	8.64	Kynu	1.7	Kynu
IRF8_143	6.06287	1e-08	chr2	43377782			Gapdh	-1.73
IRF8_144	2.63902	3.8e-06	chr2	44934261	BG061923	-1.7	5830411K21Rik	1.58
IRF8_145	2.46229	0.00044	chr2	48638616	Acvr2	-2.87
IRF8_146	3.24901	1.9e-05	chr2	62447070	Gca	2.01
IRF8_146	3.24901	1.9e-05	chr2	62447070	Ifih1	2.24
IRF8_146	3.24901	1.9e-05	chr2	62447070	Gca	1.89
IRF8_147	2.82843	1e-06	chr2	72275032			Cdca7	-6.53
IRF8_148	6.49802	3e-07	chr2	73327807	BB533980	-1.88
IRF8_149	3.73213	4.4e-16	chr2	80380267	Nckap1	-1.58	Nup35	-1.71
IRF8_149	3.73213	4.4e-16	chr2	80380267	Dusp19	2.3
IRF8_150	2.46229	4e-05	chr2	87584053
IRF8_151	2.2974	0.00029	chr2	89097172
IRF8_152	3.03143	1.8e-06	chr2	90380193	Ptprj	1.56
IRF8_152	3.03143	1.8e-06	chr2	90380193	AW555355	-1.78
IRF8_153	2	0.00034	chr2	90474245			Nup160	-1.82
IRF8_154	9.18959	0.00077	chr2	110393405
IRF8_155	2.2974	0.00094	chr2	112068838
IRF8_156	2	0.00016	chr2	119432188	BF458392	-1.56
IRF8_157	3.24901	0.0001	chr2	153172782
IRF8_158	2.14355	0.00043	chr2	165093316	4833422F24Rik	1.6
IRF8_159	3.73213	1.9e-05	chr2	167196609	Rnf114	1.68
IRF8_159	3.73213	1.9e-05	chr2	167196609	Rnf114	2.04
IRF8_159	3.73213	1.9e-05	chr2	167196609	Rnf114	2.57
IRF8_159	3.73213	1.9e-05	chr2	167196609	Snai1	-1.57
IRF8_160	2.82843	1.8e-05	chr2	180633614
IRF8_161	2.2974	0.00029	chr2	180640277
IRF8_162	2.14355	6.8e-05	chr3	5222093
IRF8_163	8	1.9e-06	chr3	53749664
IRF8_164	9.18959	2.4e-06	chr3	83140516
IRF8_165	3.73213	7.6e-10	chr3	87607274	Etv3	1.65	Etv3	1.51
IRF8_166	2	8.1e-06	chr3	88737677	2810403A07Rik	-1.71	Arhgef2	1.66
IRF8_167	4.92458	1.2e-14	chr3	89997227	Atp8b2	1.69	Il6ra	2.03	Il6ra
IRF8_167	4.92458	1.2e-14	chr3	89997227			Il6ra	2.1	Il6ra
IRF8_168	4.28709	5.4e-08	chr3	90086002	Hax1	1.6
IRF8_168	4.28709	5.4e-08	chr3	90086002	BB481074	-2.47
IRF8_168	4.28709	5.4e-08	chr3	90086002	Ubap2l	-1.51
IRF8_169	2.46229	0.00037	chr3	90350785	BB211484	-1.89
IRF8_169	2.46229	0.00037	chr3	90350785	Gatad2b	-3.51
IRF8_169	2.46229	0.00037	chr3	90350785	BG094502	-1.58
IRF8_170	2.63902	2.2e-05	chr3	95315999	Cdc42se1	1.9
IRF8_170	2.63902	2.2e-05	chr3	95315999	Mllt11	1.53
IRF8_170	2.63902	2.2e-05	chr3	95315999	Bnipl	-1.59
IRF8_171	2.14355	1.4e-05	chr3	95612175	Ctss	4.88
IRF8_171	2.14355	1.4e-05	chr3	95612175	Ctsk	2.75
IRF8_172	2.14355	9.9e-05	chr3	96245818
IRF8_173	4.59479	3.2e-07	chr3	98422869	Phgdh	1.88	Phgdh	-2.51
IRF8_174	4.92458	0.00014	chr3	104945117	Capza1	1.89	Rhoc	1.93
IRF8_174	4.92458	0.00014	chr3	104945117	Capza1	1.99	Rhoc	1.5
IRF8_174	4.92458	0.00014	chr3	104945117	Ppm1j	1.6
IRF8_175	3.03143	0.00049	chr3	106349809			Chi3l4	-1.64
IRF8_176	3.03143	3.6e-11	chr3	106918135	Cd53	4.54
IRF8_176	3.03143	3.6e-11	chr3	106918135	Cd53	3.05
IRF8_176	3.03143	3.6e-11	chr3	106918135	BM239715	1.53
IRF8_177	4.92458	2.5e-10	chr3	107166314	AI504432	2.01
IRF8_177	4.92458	2.5e-10	chr3	107166314	Kcna3	1.82
IRF8_177	4.92458	2.5e-10	chr3	107166314	Kcna3	1.85
IRF8_178	2	0.00021	chr3	108386197	Psma5	2.13
IRF8_178	2	0.00021	chr3	108386197	Sort1	-1.85
IRF8_178	2	0.00021	chr3	108386197	Psma5	2.11
IRF8_179	3.03143	3.1e-05	chr3	116247508
IRF8_180	4.92458	7.6e-09	chr3	129961320	Sec24b	1.64
IRF8_180	4.92458	7.6e-09	chr3	129961320	Ccdc109b	2.63
IRF8_181	2.46229	0.00028	chr3	133030417	Ints12	1.85
IRF8_181	2.46229	0.00028	chr3	133030417	Ints12	2.22
IRF8_182	3.24901	7.2e-09	chr3	137919086	Dapp1	3.13
IRF8_183	2.46229	0.00093	chr3	141153576
IRF8_184	6.06287	3e-15	chr3	142467721	Gbp6	4.67	Gbp6	1.51
IRF8_184	6.06287	3e-15	chr3	142467721	Gbp6	7.06	Gbp6	1.73
IRF8_184	6.06287	3e-15	chr3	142467721	Gbp3	12.61	Gbp3	2.98
IRF8_184	6.06287	3e-15	chr3	142467721	Gbp1	19.47	Gbp3	3.1
IRF8_184	6.06287	3e-15	chr3	142467721			Gbp5	2.59
IRF8_185	5.65685	6.3e-07	chr3	142497885	Gbp6	4.67	Gbp6	1.51
IRF8_185	5.65685	6.3e-07	chr3	142497885	Gbp6	7.06	Gbp6	1.73
IRF8_185	5.65685	6.3e-07	chr3	142497885	Gbp3	12.61	Gbp3	2.98
IRF8_185	5.65685	6.3e-07	chr3	142497885			Gbp3	3.1
IRF8_186	2.14355	3.7e-05	chr3	142557997	Gbp2	16.01	Gbp2	1.94
IRF8_186	2.14355	3.7e-05	chr3	142557997	Gbp2	16.53	Gbp2	3.63
IRF8_187	3.4822	0.00014	chr3	155023769
IRF8_188	2.2974	0.00028	chr4	33579367
IRF8_189	3.03143	0.00011	chr4	43581645	Tpm2	-3.33	Tpm2	2.12
IRF8_189	3.03143	0.00011	chr4	43581645	Tpm2	-3.24
IRF8_189	3.03143	0.00011	chr4	43581645	Tpm2	-3.42
IRF8_189	3.03143	0.00011	chr4	43581645	Tpm2	-4.65
IRF8_189	3.03143	0.00011	chr4	43581645	Tln1	-1.84
IRF8_190	2.46229	0.00022	chr4	59644504	Rod1	2.52
IRF8_190	2.46229	0.00022	chr4	59644504	Rod1	1.89
IRF8_190	2.46229	0.00022	chr4	59644504	Hsdl2	1.55
IRF8_191	2.2974	0.00026	chr4	59899119	2610312O17Rik	1.58
IRF8_191	2.2974	0.00026	chr4	59899119	1110054O05Rik	1.63
IRF8_191	2.2974	0.00026	chr4	59899119	BB223643	-1.53
IRF8_192	4.92458	9.6e-05	chr4	61894263	Slc31a1	2.17
IRF8_193	2.14355	0.0002	chr4	63048464	6330416G13Rik	1.73
IRF8_193	2.14355	0.0002	chr4	63048464	6330416G13Rik	2.05
IRF8_193	2.14355	0.0002	chr4	63048464	6330416G13Rik	1.87
IRF8_194	4.92458	4.2e-06	chr4	66314027	Tlr4	2.33
IRF8_194	4.92458	4.2e-06	chr4	66314027	Tlr4	1.87
IRF8_194	4.92458	4.2e-06	chr4	66314027	BB148728	1.59
IRF8_195	2.63902	6e-05	chr4	87994197
IRF8_196	2.14355	0.00036	chr4	107388298	Lrp8	1.72
IRF8_197	4.28709	0.00027	chr4	125521587	Csf3r	2.82	Csf3r	1.86	Csf3r
IRF8_197	4.28709	0.00027	chr4	125521587	Mrps15	1.55	Csf3r	1.82	Csf3r
IRF8_197	4.28709	0.00027	chr4	125521587	Mrps15	1.68	Csf3r	2.42	Csf3r
IRF8_197	4.28709	0.00027	chr4	125521587			Csf3r	3.35	Csf3r
IRF8_197	4.28709	0.00027	chr4	125521587			Csf3r	3.45	Csf3r
IRF8_198	8	3.6e-19	chr4	126055639	Clspn	2.95	Clspn	-2.43
IRF8_198	8	3.6e-19	chr4	126055639			Clspn	-3.38
IRF8_198	8	3.6e-19	chr4	126055639			Clspn	-3.57
IRF8_199	8	0.00089	chr4	129015429	Marcksl1	3.14	Marcksl1	1.88
IRF8_199	8	0.00089	chr4	129015429	Marcksl1	6.61	Marcksl1	1.7
IRF8_199	8	0.00089	chr4	129015429	Lck	4.17	Marcksl1	1.65
IRF8_199	8	0.00089	chr4	129015429	Lck	2.75
IRF8_200	3.03143	5.5e-09	chr4	132032688	Rpa2	2.15	Rpa2	-1.87
IRF8_200	3.03143	5.5e-09	chr4	132032688	Rpa2	2.49
IRF8_200	3.03143	5.5e-09	chr4	132032688	ICB-1	4.15	ICB-1	2.25
IRF8_201	4	4.4e-12	chr4	133369505	Cd52	7.79
IRF8_201	4	4.4e-12	chr4	133369505	Sh3bgrl3	2.01
IRF8_201	4	4.4e-12	chr4	133369505	Aim1l	-1.52
IRF8_202	2	5.4e-05	chr4	134189123
IRF8_203	2	3.2e-05	chr4	135220455	Hmgcl	1.56	Gale	-1.76
IRF8_203	2	3.2e-05	chr4	135220455	Hmgcl	1.64
IRF8_203	2	3.2e-05	chr4	135220455	Hmgcl	1.92
IRF8_204	3.4822	0.00013	chr4	140348793	Necap2	1.71
IRF8_205	8.57419	6.9e-12	chr5	20700505
IRF8_206	2.63902	0.00051	chr5	28499237
IRF8_207	3.03143	9.1e-06	chr5	35076000
IRF8_208	3.73213	1.8e-13	chr5	37119165			Man2b2	1.62
IRF8_209	6.06287	0.00062	chr5	38512669	Tmem128	1.57	Lyar	-1.92	Lyar
IRF8_210	2.2974	3.4e-07	chr5	78088240
IRF8_211	2.63902	0.00041	chr5	91299411			Cox18	-1.87
IRF8_211	2.63902	0.00041	chr5	91299411			Cox18	-1.94
IRF8_212	3.4822	2.1e-09	chr5	92478034
IRF8_213	4.59479	4e-15	chr5	93037612
IRF8_214	2.2974	0.00014	chr5	93212346
IRF8_215	2.14355	1.4e-06	chr5	93356589	Cxcl9	413.81	Cxcl9	6.61
IRF8_215	2.14355	1.4e-06	chr5	93356589	Cxcl9	28.87
IRF8_215	2.14355	1.4e-06	chr5	93356589	Sdad1	1.55
IRF8_215	2.14355	1.4e-06	chr5	93356589	Asahl	2.2
IRF8_216	2.82843	1.1e-09	chr5	105227357	5830443L24Rik	39.94
IRF8_217	2.14355	0.00057	chr5	107670591
IRF8_218	3.4822	6.5e-05	chr5	114037381	Tmem119	-2.06
IRF8_219	2	0.00023	chr5	115158492	Oasl2	5.97
IRF8_219	2	0.00023	chr5	115158492	Oasl1	3.93
IRF8_220	2.2974	2.6e-05	chr5	121712074	Erp29	2.12
IRF8_221	3.24901	9.5e-15	chr5	130359781
IRF8_222	2.46229	0.00019	chr5	134518011	Ncf1	4.88
IRF8_222	2.46229	0.00019	chr5	134518011	Ncf1	8.78
IRF8_222	2.46229	0.00019	chr5	134518011	Ncf1	6.61
IRF8_223	4.92458	7.3e-09	chr5	136275418
IRF8_224	5.65685	1.5e-16	chr6	13559643	Tmem168	2.14	Tmem168	1.92
IRF8_224	5.65685	1.5e-16	chr6	13559643	Tmem168	1.57
IRF8_224	5.65685	1.5e-16	chr6	13559643	Tmem168	1.92
IRF8_224	5.65685	1.5e-16	chr6	13559643	B630005N14Rik	2
IRF8_225	3.03143	2.4e-07	chr6	17585787	Capza2	1.5
IRF8_225	3.03143	2.4e-07	chr6	17585787	Capza2	2.01
IRF8_226	2.2974	2.8e-10	chr6	29474306	Irf5	3.91
IRF8_227	2.14355	5.3e-05	chr6	39487200	Braf	-1.54
IRF8_228	3.03143	1.1e-13	chr6	40543237	Clec5a	18.84
IRF8_229	2.14355	0.00045	chr6	41447100	Tcrb-V13	2.72
IRF8_230	2	0.00011	chr6	48637884	A130009E19Rik	2.29
IRF8_230	2	0.00011	chr6	48637884	Gimap1	1.95
IRF8_230	2	0.00011	chr6	48637884	Gimap4	2.53
IRF8_230	2	0.00011	chr6	48637884	Gimap4	2.4
IRF8_230	2	0.00011	chr6	48637884	Gimap6	1.7
IRF8_230	2	0.00011	chr6	48637884	Gimap7	4.8
IRF8_230	2	0.00011	chr6	48637884	Gimap7	12.35
IRF8_230	2	0.00011	chr6	48637884	Gimap9	2.86
IRF8_231	8	2e-13	chr6	50387749	Osbpl3	3.05	Osbpl3	-1.77
IRF8_231	8	2e-13	chr6	50387749			Osbpl3	-1.67
IRF8_232	2	0.00042	chr6	51455060	Snx10	5.99
IRF8_232	2	0.00042	chr6	51455060	Snx10	1.87
IRF8_233	2	0.00067	chr6	52089814	Hoxa5	-1.88
IRF8_234	3.4822	3.3e-10	chr6	57465359			Ppm1k	1.76
IRF8_235	2.14355	0.00031	chr6	57834633
IRF8_236	2.82843	0.00084	chr6	86038574
IRF8_237	4.92458	5.8e-05	chr6	86636609	Mad	2.16
IRF8_237	4.92458	5.8e-05	chr6	86636609	Mad	3.07
IRF8_237	4.92458	5.8e-05	chr6	86636609	Asprv1	-25.6
IRF8_238	2.14355	0.00058	chr6	88869536	Mcm2	2.08	Mcm2	-4.53
IRF8_238	2.14355	0.00058	chr6	88869536	Mcm2	1.6
IRF8_239	2.2974	0.00017	chr6	121211457	Usp18	3.63	Usp18	-1.89
IRF8_239	2.2974	0.00017	chr6	121211457	Tuba8	-1.62	Usp18	-1.91
IRF8_239	2.2974	0.00017	chr6	121211457	Tuba8	-1.76
IRF8_239	2.2974	0.00017	chr6	121211457
IRF8_239	2.2974	0.00017	chr6	121211457
IRF8_239	2.2974	0.00017	chr6	121211457
IRF8_240	2.14355	0.00051	chr6	123193399	Clec4n	7.52	Clec4n	2.18
IRF8_240	2.14355	0.00051	chr6	123193399	Clec4d	19.87
IRF8_240	2.14355	0.00051	chr6	123193399	Clec4n	9.98
IRF8_241	2.82843	1.3e-07	chr6	125197352	Tapbpl	2.68	Tapbpl	1.77
IRF8_241	2.82843	1.3e-07	chr6	125197352	Tapbpl	3.88	Tapbpl	2.35
IRF8_241	2.82843	1.3e-07	chr6	125197352	Ncapd2	2.31	Ncapd2	-2.29
IRF8_241	2.82843	1.3e-07	chr6	125197352	Cd27	2.23	Ncapd2	-1.62
IRF8_242	2	0.00029	chr6	126814946
IRF8_243	3.24901	4.5e-06	chr6	129373110	Clec1a	-2.45
IRF8_243	3.24901	4.5e-06	chr6	129373110	Clec1a	-1.52
IRF8_243	3.24901	4.5e-06	chr6	129373110	Clec12b	-2.27
IRF8_244	2.63902	0.00075	chr6	129705972
IRF8_245	2.46229	1.1e-06	chr6	142348538	Golt1b	1.55	Golt1b	-1.83	Golt1b
IRF8_246	2.82843	5.2e-05	chr7	4663665
IRF8_247	4.92458	0.00015	chr7	11272285
IRF8_248	2.14355	6.5e-06	chr7	18243182	Six5	-1.64	Dmwd	-2.48
IRF8_248	2.14355	6.5e-06	chr7	18243182	Dmpk	-3.07	Dmwd	-3.17
IRF8_249	4.92458	1.5e-20	chr7	18736763
IRF8_250	2.46229	0.00021	chr7	30301397	Hspb6	-4.47
IRF8_250	2.46229	0.00021	chr7	30301397	Tmem149	1.66
IRF8_251	4	1.5e-10	chr7	35044208
IRF8_252	3.73213	4.9e-07	chr7	44440338	Myh14	-2.36	Pold1	-2.74
IRF8_252	3.73213	4.9e-07	chr7	44440338	Spib	2.59	Napsa	2.12
IRF8_252	3.73213	4.9e-07	chr7	44440338			Napsa	2.13
IRF8_252	3.73213	4.9e-07	chr7	44440338			Napsa	2.2
IRF8_253	2.63902	0.00035	chr7	45004473	Rpl13a	2.53	Fcgrt	6.05
IRF8_253	2.63902	0.00035	chr7	45004473	Flt3l	1.53	Fcgrt	5.16
IRF8_254	6.06287	1.5e-11	chr7	45325569	Ftl1	1.54
IRF8_254	6.06287	1.5e-11	chr7	45325569	Dhdh	-1.55
IRF8_254	6.06287	1.5e-11	chr7	45325569	Gys1	1.65
IRF8_254	6.06287	1.5e-11	chr7	45325569	Bax	1.65
IRF8_255	3.4822	0.00099	chr7	46726898	Ldha	1.66	Ldha	-2.06
IRF8_256	2	0.00018	chr7	49622610	Prmt3	1.61	Prmt3	-1.66	Prmt3
IRF8_257	3.03143	6.2e-06	chr7	78786064	Isg20	2
IRF8_258	2.46229	0.00027	chr7	79149219
IRF8_259	4	2.6e-11	chr7	81733609	Tm6sf1	2.67
IRF8_259	4	2.6e-11	chr7	81733609	Tm6sf1	2.94
IRF8_260	2.63902	0.00065	chr7	86272612
IRF8_261	3.4822	1.7e-05	chr7	92513545
IRF8_262	7.46426	5.7e-21	chr7	92754000	Prcp	2.06	Prcp	2.09
IRF8_262	7.46426	5.7e-21	chr7	92754000	4632434I11Rik	3.85
IRF8_262	7.46426	5.7e-21	chr7	92754000	4632434I11Rik	1.88
IRF8_263	2.14355	1.9e-05	chr7	100100050	Pgm2l1	-1.53
IRF8_264	2.63902	3.7e-08	chr7	100370008	Ucp2	1.6
IRF8_265	5.65685	9.6e-07	chr7	100580271	Plekhb1	-1.91
IRF8_265	5.65685	9.6e-07	chr7	100580271	Fam168a	-1.67
IRF8_266	5.27803	2.1e-06	chr7	121929523	Plk1	3.01	Plk1	-2.57
IRF8_266	5.27803	2.1e-06	chr7	121929523	Palb2	1.51	Ndufab1	-1.75
IRF8_266	5.27803	2.1e-06	chr7	121929523			Ndufab1	-1.71
IRF8_266	5.27803	2.1e-06	chr7	121929523			Ndufab1	-1.67
IRF8_267	2.2974	3.8e-05	chr7	125991820
IRF8_268	2.14355	7.8e-06	chr7	140868408	Ifitm1	1.84	Ifitm1	-2.58	Ifitm1
IRF8_268	2.14355	7.8e-06	chr7	140868408			Ifitm1	1.79
IRF8_268	2.14355	7.8e-06	chr7	140868408			Ifitm6	1.63
IRF8_269	2.14355	0.00013	chr7	142199940	Ctsd	2.25
IRF8_270	3.03143	0.00033	chr8	9973027	Tnfsf13b	2.06
IRF8_271	4.28709	2.9e-05	chr8	10006574	Tnfsf13b	2.06
IRF8_272	3.24901	4.2e-05	chr8	13155643			Grtp1	1.5
IRF8_273	5.27803	2.6e-08	chr8	14890189	Cln8	2.12
IRF8_273	5.27803	2.6e-08	chr8	14890189	Cln8	1.62
IRF8_273	5.27803	2.6e-08	chr8	14890189	Arhgef10	-1.88
IRF8_274	3.4822	4.5e-06	chr8	70423926	Nat2	1.74
IRF8_275	2.63902	4.3e-05	chr8	74466514	Bst2	-1.56	Bst2	-1.5
IRF8_275	2.63902	4.3e-05	chr8	74466514	Slc27a1	-1.88
IRF8_275	2.63902	4.3e-05	chr8	74466514	Fam125a	1.64
IRF8_275	2.63902	4.3e-05	chr8	74466514	Fam125a	1.53
IRF8_275	2.63902	4.3e-05	chr8	74466514	Brd4	5.66
IRF8_275	2.63902	4.3e-05	chr8	74466514	Plvap	-2.22
IRF8_276	2	0.00022	chr8	74937513	Cyp4f18	3.9	Cyp4f18	3.04	Cyp4f18
IRF8_276	2	0.00022	chr8	74937513			Cyp4f18	2.14
IRF8_277	3.24901	4.4e-08	chr8	77985940	Mcm5	3.37	Mcm5	-4.28
IRF8_277	3.24901	4.4e-08	chr8	77985940	Hmox1	4.25	Hmox1	-1.85
IRF8_278	2.63902	1.1e-05	chr8	81406093	Slc10a7	1.68
IRF8_279	2.14355	2.3e-05	chr8	89752419	N4bp1	1.69
IRF8_279	2.14355	2.3e-05	chr8	89752419	N4bp1	1.74
IRF8_280	3.03143	0.00086	chr8	94690087
IRF8_281	2	6.7e-05	chr8	95242607
IRF8_282	2.46229	7.8e-07	chr8	98523643	Gins3	1.61
IRF8_282	2.46229	7.8e-07	chr8	98523643	BB485539	1.5
IRF8_283	2.14355	0.00014	chr8	108827341	Psmb10	4.26
IRF8_284	2.14355	3.4e-05	chr8	114224478	Mlkl	5.41	Mlkl	-2.27
IRF8_285	3.03143	0.00073	chr8	122730677	Cotl1	2.23
IRF8_285	3.03143	0.00073	chr8	122730677	Cotl1	3.5
IRF8_285	3.03143	0.00073	chr8	122730677	Cotl1	3.62
IRF8_285	3.03143	0.00073	chr8	122730677	Cotl1	3.81
IRF8_285	3.03143	0.00073	chr8	122730677	Cotl1	2.78
IRF8_285	3.03143	0.00073	chr8	122730677	Cotl1	1.57
IRF8_286	2.14355	0.0002	chr9	5298752	Casp4	6.15	Casp4	2.32
IRF8_286	2.14355	0.0002	chr9	5298752	Casp1	8.95	Casp4	1.53
IRF8_286	2.14355	0.0002	chr9	5298752	Casp12	2.04	Casp4	2.09
IRF8_286	2.14355	0.0002	chr9	5298752	Casp12	1.86
IRF8_287	2.46229	2.2e-07	chr9	13498670
IRF8_288	2.82843	4.5e-06	chr9	20730437			Icam1	2.21
IRF8_288	2.82843	4.5e-06	chr9	20730437			Dnmt1	-2.76
IRF8_289	4	2e-05	chr9	37406118	Siae	1.68
IRF8_290	2	0.00088	chr9	37893501
IRF8_291	2	0.00034	chr9	43986045	Ccdc153	-1.98
IRF8_291	2	0.00034	chr9	43986045	Cbl	1.79
IRF8_292	2.82843	0.00067	chr9	44829121			Amica1	1.73
IRF8_293	3.4822	1.2e-09	chr9	45765510
IRF8_294	4.92458	7.7e-07	chr9	50307089	Sdhd	1.63
IRF8_295	6.49802	7.7e-06	chr9	50526403	Cryab	-1.52
IRF8_296	2.2974	4e-06	chr9	57355493	Cox5a	1.58
IRF8_296	2.2974	4e-06	chr9	57355493	Cox5a	1.59
IRF8_296	2.2974	4e-06	chr9	57355493	Cox5a	1.57
IRF8_297	2.82843	4.6e-05	chr9	59339941	Hexa	1.84
IRF8_298	2.14355	0.00095	chr9	72458883	Nedd4	-1.93
IRF8_299	2.46229	2.2e-05	chr9	79949283
IRF8_300	3.03143	8.2e-05	chr9	106080699	BM021574	-1.54	Tlr9	1.53	Tlr9
IRF8_300	3.03143	8.2e-05	chr9	106080699	Ptk9l	1.98	Alas1	1.52
IRF8_301	2.2974	8.5e-07	chr9	106310540	Abhd14a	-1.72	Acy1	-1.67
IRF8_301	2.2974	8.5e-07	chr9	106310540	Abhd14b	-1.97	Rrp9	-1.63
IRF8_301	2.2974	8.5e-07	chr9	106310540	Abhd14a	-1.51	Pcbp4	1.57
IRF8_301	2.2974	8.5e-07	chr9	106310540	Parp3	2.21
IRF8_301	2.2974	8.5e-07	chr9	106310540	Parp3	1.73
IRF8_302	2.14355	8.9e-06	chr9	107767138
IRF8_303	4	7.3e-08	chr9	107833654	Ube1l	2.6	6230427J02Rik	1.8
IRF8_303	4	7.3e-08	chr9	107833654	Ube1l	2.33	Ip6k1	1.83
IRF8_304	2.46229	3.3e-06	chr9	108667161			Nckipsd	1.65
IRF8_305	2.46229	1.8e-07	chr9	123712220	Fyco1	-2.47
IRF8_305	2.46229	1.8e-07	chr9	123712220	Xcr1	4.13
IRF8_306	5.65685	9.5e-14	chrX	6946633			Gripap1	1.75
IRF8_306	5.65685	9.5e-14	chrX	6946633			Tcfe3	1.56
IRF8_307	2.63902	0.0002	chrX	8624680	Cybb	8.29
IRF8_307	2.63902	0.0002	chrX	8624680	Cybb	19.09
IRF8_307	2.63902	0.0002	chrX	8624680	Cybb	8.12
IRF8_308	2.14355	9.4e-05	chrX	44669423	Elf4	1.5
IRF8_309	6.49802	3.3e-07	chrX	67474656	Mtm1	1.72
IRF8_310	3.73213	9e-12	chrX	69971476	Slc6a8	-1.67
IRF8_311	4	3.6e-05	chrX	90378913	Zfx	1.81
IRF8_311	4	3.6e-05	chrX	90378913	Zfx	1.77
IRF8_312	3.24901	9.5e-10	chrX	98360067	Ercc6l	1.66	Ercc6l	-1.81
IRF8_313	2.14355	0.00069	chrX	102137583	BB238171	-1.52
IRF8_313	2.14355	0.00069	chrX	102137583	Atrx	1.62
IRF8_313	2.14355	0.00069	chrX	102137583	Atrx	1.95
IRF8_313	2.14355	0.00069	chrX	102137583	Atrx	2.27
IRF8_314	2.63902	0.00063	chrX	102219597			Cox7b	-1.51
IRF8_315	4.59479	1.4e-13	chrX	102342435	Pgk1	2.4	Pgk1	-2.12
IRF8_315	4.59479	1.4e-13	chrX	102342435	Tlr13	5.82
IRF8_316	2.63902	3.2e-06	chrX	105298326	BM218317	-2.11
IRF8_317	2	0.00012	chrX	131066144	E430010N07Rik	-1.53
IRF8_318	3.73213	8.4e-05	chrX	142204450
IRF8_319	2	1.7e-07	chrX	158246370

## Sheet: Intersect ChIP-chip vs TB 30d
Differentially regulated genes in 30 days M. tuberculosis-infected B6 mice, intersected with IRF8 ChIP-chip binding sites.
IFNg expr. Profiling			IRF8 Agilent promoter array ChIP-chip
9068 probes regulated > 1.5X			319 IRF8 binding events (2X recruitment and p value <0,001)
Intersection:	487 probes (359 genes) with an IRF8 binding site within 50 Kb
% intersection:	0.055
Expression array fold change	p value	Affymetrix ID	Gene ID	Gene Name	Distance (bp)	IRF8 site number	p value	ChIP-chip ratio (log2)	probe Chr	Peak center
6.37	5.4e-06	1421291_at	Il18rap	Interleukin 18 receptor accessory protein (Il18rap), mRNA	-49511	IRF8_1	0.00072	1.3	chr1	40410396
-1.74	0.0137511	1450922_a_at	tgfb2	transforming growth factor, beta 2	2323	IRF8_10	1.1e-06	2.4	chr1	188404454
-2.09	0.00470414	1450923_at	tgfb2	transforming growth factor, beta 2	2323	IRF8_10	1.1e-06	2.4	chr1	188404454
-2.09	0.00030219	1423250_a_at	tgfb2	transforming growth factor, beta 2	2323	IRF8_10	1.1e-06	2.4	chr1	188404454
3.59	1.24e-05	1439825_at	Dtx3l	deltex 3-like (Drosophila)	-10302	IRF8_100	2e-05	2	chr16	35858720
3.93	9.85e-07	1416897_at	Parp9	Poly (ADP-ribose) polymerase family, member 9, mRNA (cDNA clone IMAGE:3595501)	-2	IRF8_100	2e-05	2	chr16	35858720
1.72	0.0137914	1449504_at	Kpna1	Karyopherin (importin) alpha 1, mRNA (cDNA clone MGC:6726 IMAGE:3588534)	-44345	IRF8_100	2e-05	2	chr16	35858720
3.86	2.93e-05	1435208_at	Dtx3l	Deltex 3-like (Drosophila), mRNA (cDNA clone MGC:169318 IMAGE:8860713)	-61	IRF8_100	2e-05	2	chr16	35858720
1.62	0.00860781	1420329_at	4930455C21Rik	RIKEN cDNA 4930455C21 gene (4930455C21Rik), mRNA	-41521	IRF8_101	0.00085	1	chr16	38483449
-1.72	4.07e-05	1455164_at	Cdgap	CDC42 GTPase-activating protein (Cdgap), mRNA	35758	IRF8_101	0.00085	1	chr16	38483449
1.99	0.000414156	1428483_a_at	2610039C10Rik	RIKEN cDNA 2610039C10 gene	965	IRF8_102	2.7e-05	1.3	chr16	90615165
1.99	0.000140738	1453314_x_at	2610039C10Rik	RIKEN cDNA 2610039C10 gene (2610039C10Rik), mRNA	1065	IRF8_102	2.7e-05	1.3	chr16	90615165
-1.62	0.000454649	1458347_s_at	Tmprss2	Transmembrane protease, serine 2, mRNA (cDNA clone MGC:6821 IMAGE:2648878)	29828	IRF8_103	3.2e-06	1.5	chr16	97690050
1.88	0.000364649	1448373_at	Mrpl18	Mitochondrial ribosomal protein L18, mRNA (cDNA clone MGC:12024 IMAGE:3603233)	-4902	IRF8_105	0.00084	1.3	chr17	12764066
2.42	3.81e-07	1421812_at	Tapbp	Zinc finger and BTB domain containing 22, mRNA (cDNA clone MGC:30544 IMAGE:5043642)	319	IRF8_108	9.6e-05	2.3	chr17	33530109
1.7	9.07e-05	1419026_at	Daxx	Fas death domain-associated protein (Daxx), mRNA	10152	IRF8_108	9.6e-05	2.3	chr17	33530109
3.71	0.000124274	1450378_at	Tapbp	Zinc finger and BTB domain containing 22, mRNA (cDNA clone MGC:30544 IMAGE:5043642)	319	IRF8_108	9.6e-05	2.3	chr17	33530109
2.32	0.000308628	1425336_x_at	H2-K1	Histocompatibility 2, K1, K region, mRNA (cDNA clone MGC:7052 IMAGE:3156482)	21476	IRF8_109	5.4e-07	1.4	chr17	33589261
4.19	0.000110697	1424948_x_at	H2-K1	Histocompatibility 2, K1, K region, mRNA (cDNA clone MGC:7052 IMAGE:3156482)	21482	IRF8_109	5.4e-07	1.4	chr17	33589261
2.07	0.00677627	1448177_at	Psmb9	Proteasome (prosome, macropain) subunit, beta type 9 (large multifunctional peptidase 2) (Psmb9), mRNA	-43951	IRF8_110	8.9e-05	1.2	chr17	33753617
5.63	8.73e-06	1449580_s_at	H2-DMb2	Histocompatibility 2, class II, locus Mb2 (H2-DMb2), mRNA	-2289	IRF8_110	8.9e-05	1.2	chr17	33753617
6.82	3.56e-05	1419744_at	H2-DMb2	Histocompatibility 2, class II, locus Mb2 (H2-DMb2), mRNA	-2289	IRF8_110	8.9e-05	1.2	chr17	33753617
9.86	1.5e-05	1418638_at	H2-DMb1	Histocompatibility 2, class II, locus Mb1, mRNA (cDNA clone MGC:5741 IMAGE:3486844)	-2146	IRF8_110	8.9e-05	1.2	chr17	33753617
5.9	2.03e-05	1443687_x_at	H2-DMb2	histocompatibility 2, class II, locus Mb2	-8186	IRF8_110	8.9e-05	1.2	chr17	33753617
5.66	2.85e-05	1443686_at	H2-DMb2	histocompatibility 2, class II, locus Mb2	-8186	IRF8_110	8.9e-05	1.2	chr17	33753617
8.09	1.16e-05	1450696_at	Psmb9	Proteasome (prosome, macropain) subunit, beta type 9 (large multifunctional peptidase 2) (Psmb9), mRNA	44018	IRF8_110	8.9e-05	1.2	chr17	33753617
6.8	5.97e-07	1422527_at	H2-DMa	Histocompatibility 2, class II, locus DMa, mRNA (cDNA clone MGC:5743 IMAGE:3591389)	7546	IRF8_110	8.9e-05	1.2	chr17	33753617
8.46	7.72e-06	1416016_at	Psmb9	Proteasome (prosome, macropain) subunit, beta type 9 (large multifunctional peptidase 2) (Psmb9), mRNA	-43951	IRF8_110	8.9e-05	1.2	chr17	33753617
1.95	0.00184263	1440837_at	H2-Ob	Histocompatibility 2, O region beta locus (H2-Ob), mRNA	-44620	IRF8_111	3.7e-07	2.3	chr17	33808481
8.09	1.16e-05	1450696_at	Psmb9	Proteasome (prosome, macropain) subunit, beta type 9 (large multifunctional peptidase 2) (Psmb9), mRNA	-10846	IRF8_111	3.7e-07	2.3	chr17	33808481
4.21	1.72e-05	1453913_a_at	Tap2	Transporter 2, ATP-binding cassette, sub-family B (MDR/TAP), mRNA (cDNA clone MGC:11732 IMAGE:3968225)	-6297	IRF8_111	3.7e-07	2.3	chr17	33808481
5.9	2.03e-05	1443687_x_at	H2-DMb2	histocompatibility 2, class II, locus Mb2	46678	IRF8_111	3.7e-07	2.3	chr17	33808481
4.12	0.00173564	1444619_x_at	Psmb8	proteasome (prosome, macropain) subunit, beta type 8 (large multifunctional peptidase 7)	-2908	IRF8_111	3.7e-07	2.3	chr17	33808481
8.46	7.72e-06	1416016_at	Psmb9	Proteasome (prosome, macropain) subunit, beta type 9 (large multifunctional peptidase 2) (Psmb9), mRNA	10913	IRF8_111	3.7e-07	2.3	chr17	33808481
1.77	0.000323622	1422201_at	H2-Ob	Histocompatibility 2, O region beta locus (H2-Ob), mRNA	-42145	IRF8_111	3.7e-07	2.3	chr17	33808481
5.66	2.85e-05	1443686_at	H2-DMb2	histocompatibility 2, class II, locus Mb2	46678	IRF8_111	3.7e-07	2.3	chr17	33808481
2.07	0.00677627	1448177_at	Psmb9	Proteasome (prosome, macropain) subunit, beta type 9 (large multifunctional peptidase 2) (Psmb9), mRNA	10913	IRF8_111	3.7e-07	2.3	chr17	33808481
7.99	9.71e-06	1422962_a_at	Psmb8	Proteasome (prosome, macropain) subunit, beta type 8 (large multifunctional peptidase 7), mRNA (cDNA clone MGC:6535 IMAGE:265	-129	IRF8_111	3.7e-07	2.3	chr17	33808481
4.78	8.76e-06	1417025_at	H2-Eb1	Histocompatibility 2, class II antigen E beta (H2-Eb1), mRNA	41763	IRF8_112	8.6e-17	2.2	chr17	33955356
1.8	0.00342919	1440907_at	H2-Eb2	Transcribed locus	8310	IRF8_112	8.6e-17	2.2	chr17	33955356
-6.06	9.4e-05	1450798_at	Clcn1	Tenascin XB (Tnxb), mRNA	-21145	IRF8_113	1.3e-11	2.4	chr17	34257445
4.33	0.000226258	1417821_at	D6S56E-5	DNA segment, Chr 17, human D6S56E 5	10820	IRF8_114	1.4e-07	1.6	chr17	34781497
5.51	2.98e-05	1425548_a_at	Lst1	B144 mRNA, m21r splice variant	15021	IRF8_114	1.4e-07	1.6	chr17	34781497
2.89	0.000125998	1419607_at	Tnf	Tumor necrosis factor (Tnf), mRNA	28559	IRF8_114	1.4e-07	1.6	chr17	34781497
2.83	1.57e-05	1420353_at	Lta	Lymphotoxin A (Lta), mRNA	31738	IRF8_114	1.4e-07	1.6	chr17	34781497
6.83	3.4e-05	1419135_at	Ltb	Lymphotoxin B (Ltb), mRNA	-21062	IRF8_114	1.4e-07	1.6	chr17	34781497
24.77	2.4e-06	1418204_s_at	Aif1	Allograft inflammatory factor 1, mRNA (cDNA clone MGC:35939 IMAGE:5346103)	-163	IRF8_114	1.4e-07	1.6	chr17	34781497
3.06	0.000526578	1417822_at	D6S56E-5	DNA segment, Chr 17, human D6S56E 5	10820	IRF8_114	1.4e-07	1.6	chr17	34781497
3.58	0.00167694	1431008_at	0610037M15Rik	RIKEN cDNA 0610037M15 gene	-48348	IRF8_115	5.3e-16	3.1	chr17	34987583
7.92	0.00092811	1451644_a_at	H2-K1	MRNA similar to histocompatibility 2, D region locus 1 (cDNA clone MGC:25703 IMAGE:3675316)	-100	IRF8_115	5.3e-16	3.1	chr17	34987583
9.15	0.000562166	1430802_at	H2-Q8	Histocompatibility 2, Q region locus 8 (H2-Q8), mRNA	-14568	IRF8_115	5.3e-16	3.1	chr17	34987583
2.46	6.23e-05	1423809_at	Tcf19	Transcription factor 19 (Tcf19), mRNA	46929	IRF8_116	0.00033	1.7	chr17	35077913
3.58	0.00167694	1431008_at	0610037M15Rik	RIKEN cDNA 0610037M15 gene	41982	IRF8_116	0.00033	1.7	chr17	35077913
5.38	0.000659713	1418536_at	H2-Q8	histocompatibility 2, Q region locus 8	30672	IRF8_116	0.00033	1.7	chr17	35077913
1.72	0.000518284	1439121_at	H2-T22	Histocompatibility 2, T region locus 10, mRNA (cDNA clone MGC:25390 IMAGE:4165944)	18219	IRF8_117	1.9e-11	2.5	chr17	35629046
4.57	5.77e-05	1449556_at	H2-D1	MHC class Ib antigen Qa-1 (H2-T23)	11728	IRF8_117	1.9e-11	2.5	chr17	35629046
2.74	0.0324012	1419658_at	H2-D1	MHC class Ib antigen Qa-1 (H2-T23)	11728	IRF8_117	1.9e-11	2.5	chr17	35629046
3.35	0.00357295	1422160_at	H2-T24	Histocompatibility 2, T region locus 24 (H2-T24), mRNA	-502	IRF8_117	1.9e-11	2.5	chr17	35629046
1.74	0.0117458	1421600_a_at	trim26	tripartite motif-containing 26	-106	IRF8_118	2.2e-05	1.1	chr17	36445130
4.38	1.51e-05	1421358_at	H2-M3	Histocompatibility 2, M region locus 3, mRNA (cDNA clone MGC:18978 IMAGE:4007538)	682	IRF8_119	1.9e-05	1.1	chr17	36878966
2.26	2.43e-05	1417426_at	Srgn	Serglycin, mRNA (cDNA clone MGC:46886 IMAGE:5038568)	21982	IRF8_12	1.3e-06	2	chr10	61881472
1.54	0.00119582	1416365_at	Hsp90ab1	Heat shock protein 90 alpha (cytosolic), class B member 1 (Hsp90ab1), mRNA	-1105	IRF8_120	7.4e-08	1.5	chr17	45037957
7.8	1.18e-05	1431843_a_at	Nfkbie	Nuclear factor of kappa light polypeptide gene enhancer in B-cells inhibitor, epsilon, mRNA (cDNA clone MGC:31667 IMAGE:49099	18666	IRF8_120	7.4e-08	1.5	chr17	45037957
7.7	7.93e-05	1458299_s_at	Nfkbie	nuclear factor of kappa light polypeptide gene enhancer in B-cells inhibitor, epsilon	11656	IRF8_120	7.4e-08	1.5	chr17	45037957
3.06	0.00161196	1460014_at	Treml4	Triggering receptor expressed on myeloid cells-like 4, mRNA (cDNA clone MGC:169290 IMAGE:8860685)	-24237	IRF8_121	0.00087	1	chr17	47715796
2.39	0.003798	1460271_at	Trem3	Triggering receptor expressed on myeloid cells 3 (Trem3), mRNA	2611	IRF8_121	0.00087	1	chr17	47715796
1.69	0.00818653	1460282_at	Trem1	Triggering receptor expressed on myeloid cells 1 (Trem1), mRNA	17620	IRF8_121	0.00087	1	chr17	47715796
1.9	0.0103206	1437514_at	B430306N03Rik	Triggering receptor expressed on myeloid cells-like 6 (Treml6) mRNA, complete cds, alternatively spliced	22987	IRF8_122	0.00061	1.4	chr17	47813082
4.41	1.45e-05	1421792_s_at	Trem2	Triggering receptor expressed on myeloid cells 2, mRNA (cDNA clone MGC:35870 IMAGE:4953284)	960	IRF8_122	0.00061	1.4	chr17	47813082
1.57	0.00228058	1451006_at	Xdh	Similar to hypothetical protein MGC37588, mRNA (cDNA clone MGC:28125 IMAGE:3980327)	1801	IRF8_123	0.00058	1.3	chr17	73853251
2.25	1.58e-05	1425519_a_at	Cd74	CD74 antigen (invariant polypeptide of major histocompatibility complex, class II antigen-associated), mRNA (cDNA clone MGC:6	-155	IRF8_128	1.8e-08	1.3	chr18	60928965
-2.26	8.11e-05	1436197_at	Cdc42bpg	CDC42 binding protein kinase gamma (DMPK-like), mRNA (cDNA clone IMAGE:3986114)	-45828	IRF8_129	3.4e-05	2	chr19	6276059
6.37	5.72e-05	1451910_a_at	Cd6	CD6 antigen, mRNA (cDNA clone MGC:14018 IMAGE:4187689)	-12540	IRF8_130	1.4e-08	1.8	chr19	10909441
6.14	6.03e-06	1420697_at	Slc15a3	Solute carrier family 15, member 3 (Slc15a3), mRNA	-147	IRF8_130	1.4e-08	1.8	chr19	10909441
-1.51	0.015563	1459068_at	-	ESTs	34309	IRF8_130	1.4e-08	1.8	chr19	10909441
-1.85	0.000252717	1437008_x_at	Tmem109	Transmembrane protein 109, mRNA (cDNA clone MGC:38146 IMAGE:5321274)	28535	IRF8_130	1.4e-08	1.8	chr19	10909441
1.8	0.00113094	1455711_at	Dtx4	Deltex 4 homolog (Drosophila), mRNA (cDNA clone IMAGE:6334599)	41722	IRF8_131	6.3e-05	1.6	chr19	12494352
4.84	1.16e-06	1427076_at	Mpeg1	MPS1 gene and mRNA, 3end	-33472	IRF8_131	6.3e-05	1.6	chr19	12494352
1.7	0.000436151	1426327_s_at	zfp91	ciliary neurotrophic factor /// zinc finger protein 91 /// zinc finger protein 91, ciliary neurotrophic factor transcription unit	-22181	IRF8_132	1e-17	3	chr19	12868301
7.13	1.19e-05	1424965_at	Lpxn	Leupaxin	-2649	IRF8_132	1e-17	3	chr19	12868301
2.76	0.000403134	1422868_s_at	Gda	Guanine deaminase [Mus spretus], mRNA sequence	-4392	IRF8_133	8.6e-08	2.7	chr19	21544089
1.55	0.00856338	1451531_at	Cbwd1	COBW domain containing 1 (Cbwd1), mRNA	-4807	IRF8_134	8.5e-07	1.3	chr19	25033520
2.39	6.89e-05	1460361_at	5033414D02Rik	RIKEN cDNA 5033414D02 gene (5033414D02Rik), mRNA	-3212	IRF8_135	6.8e-06	2	chr19	29433096
2.27	0.000172801	1418346_at	Insl6	Insulin-like 6, mRNA (cDNA clone MGC:41123 IMAGE:1329516)	-41743	IRF8_135	6.8e-06	2	chr19	29433096
11.25	1.05e-05	1419714_at	Cd274	CD274 antigen (Cd274), mRNA	-5352	IRF8_135	6.8e-06	2	chr19	29433096
5.21	0.00138846	1450290_at	Pdcd1lg2	Programmed cell death 1 ligand 2 (Pdcd1lg2), mRNA	-43860	IRF8_135	6.8e-06	2	chr19	29433096
-1.68	0.0112736	1456897_at	-	ESTs	-10873	IRF8_136	1.1e-07	2	chr19	34260607
6.88	3.83e-05	1450783_at	Ifit1	Interferon-induced protein with tetratricopeptide repeats 1, mRNA (cDNA clone MGC:5959 IMAGE:3496673)	-64	IRF8_137	8.6e-08	1.3	chr19	34706803
5.28	1.11e-06	1449025_at	Ifit3	Interferon-induced protein with tetratricopeptide repeats 3, mRNA (cDNA clone MGC:6081 IMAGE:3487345)	32846	IRF8_137	8.6e-08	1.3	chr19	34706803
7.6	4.08e-06	1435529_at	OTTMUSG00000016644	Predicted gene, OTTMUSG00000016644 (OTTMUSG00000016644), transcript variant 2, mRNA	-46784	IRF8_137	8.6e-08	1.3	chr19	34706803
3.62	0.000125367	1452314_at	Kif11	Kinesin-related mitotic motor protein	-46404	IRF8_138	0.00041	1.3	chr19	37395125
2.64	0.0018572	1452315_at	Kif11	Kinesin-related mitotic motor protein	-46404	IRF8_138	0.00041	1.3	chr19	37395125
2.43	0.000100432	1450939_at	Entpd1	Ectonucleoside triphosphate diphosphohydrolase 1, mRNA (cDNA clone MGC:18369 IMAGE:3674983)	1440	IRF8_139	4.5e-13	2.2	chr19	40714546
-1.75	0.00165112	1457761_at	C79607	expressed sequence C79607	-45812	IRF8_139	4.5e-13	2.2	chr19	40714546
3.03	5.68e-06	1423326_at	Entpd1	Ectonucleoside triphosphate diphosphohydrolase 1, mRNA (cDNA clone MGC:18369 IMAGE:3674983)	1440	IRF8_139	4.5e-13	2.2	chr19	40714546
-2.73	1.43e-05	1436244_a_at	Tle2	Transducin-like enhancer of split 2, homolog of Drosophila E(spl) (Tle2), mRNA	17708	IRF8_14	1.7e-05	1.8	chr10	81008292
1.5	0.00213916	1429055_at	4930506M07Rik	RIKEN cDNA 4930506M07 gene, mRNA (cDNA clone MGC:40679 IMAGE:2599101)	-46626	IRF8_141	0.00012	1.4	chr19	59128229
8.64	1.01e-05	1430570_at	Kynu	Kynureninase (L-kynurenine hydrolase), mRNA (cDNA clone MGC:30315 IMAGE:5136970)	445	IRF8_143	1e-08	2.6	chr2	43377782
-1.7	2.51e-05	1445518_at	-	Transcribed locus	-44600	IRF8_144	3.8e-06	1.4	chr2	44934261
-2.87	2.6e-05	1439643_at	-	Transcribed locus	-22792	IRF8_145	0.00044	1.3	chr2	48638616
2.01	0.000265362	1451451_at	Gca	Grancalcin	-18056	IRF8_146	1.9e-05	1.7	chr2	62447070
2.24	1.25e-05	1426276_at	Ifih1	Interferon induced with helicase C domain 1 (Ifih1), mRNA	-65	IRF8_146	1.9e-05	1.7	chr2	62447070
1.89	0.00117037	1424698_s_at	Gca	Grancalcin	-18056	IRF8_146	1.9e-05	1.7	chr2	62447070
-1.88	0.000524831	1440471_x_at	-	ESTs	-6893	IRF8_148	3e-07	2.7	chr2	73327807
2.3	0.000519136	1448922_at	Dusp19	Dual-specificity phosphatase SKRP1	-37616	IRF8_149	4.4e-16	1.9	chr2	80380267
-1.58	0.000412138	1452196_a_at	Nckap1	NCK-associated protein 1, mRNA (cDNA clone IMAGE:3488144)	1548	IRF8_149	4.4e-16	1.9	chr2	80380267
-1.78	0.000153248	1444273_at	AW555355	expressed sequence AW555355	-9981	IRF8_152	1.8e-06	1.6	chr2	90380193
1.56	0.00894783	1425587_a_at	Ptprj	protein tyrosine phosphatase, receptor type, J	1293	IRF8_152	1.8e-06	1.6	chr2	90380193
-1.56	0.00383957	1457341_at	-	Transcribed locus	662	IRF8_156	0.00016	1	chr2	119432188
1.6	0.00348304	1425386_at	4833422F24Rik	RIKEN cDNA 4833422F24 gene (4833422F24Rik), mRNA	-1706	IRF8_158	0.00043	1.1	chr2	165093316
2.57	1.28e-05	1422959_s_at	Rnf114	Zinc finger protein 313, mRNA (cDNA clone IMAGE:3600301)	1937	IRF8_159	1.9e-05	1.9	chr2	167196609
2.04	5e-05	1427874_at	Rnf114	Zinc finger protein 313, mRNA (cDNA clone IMAGE:3600301)	2316	IRF8_159	1.9e-05	1.9	chr2	167196609
-1.57	0.000223568	1448742_at	Snai1	Snail homolog 1 (Drosophila), mRNA (cDNA clone MGC:41141 IMAGE:5121591)	-32791	IRF8_159	1.9e-05	1.9	chr2	167196609
1.68	3.08e-05	1455975_x_at	Rnf114	Zinc finger protein 313, mRNA (cDNA clone IMAGE:3600301)	-10412	IRF8_159	1.9e-05	1.9	chr2	167196609
1.65	0.000939974	1418637_at	Etv3	ets variant gene 3	-4230	IRF8_165	7.6e-10	1.9	chr3	87607274
-1.71	0.0198169	1440854_at	2810403A07Rik	RIKEN cDNA 2810403A07 gene (2810403A07Rik), mRNA	-49466	IRF8_166	8.1e-06	1	chr3	88737677
1.69	0.000519362	1452450_at	Atp8b2	Putative E1-E2 ATPase	33861	IRF8_167	1.2e-14	2.3	chr3	89997227
1.6	5.52e-05	1426187_a_at	Hax1	HAX1XS	-1495	IRF8_168	5.4e-08	2.1	chr3	90086002
-2.47	0.005114	1457534_at	-	Transcribed locus	1667	IRF8_168	5.4e-08	2.1	chr3	90086002
-1.51	0.00633485	1435882_at	Ubap2l	Ubiquitin associated protein 2-like (Ubap2l), transcript variant 2, mRNA	9046	IRF8_168	5.4e-08	2.1	chr3	90086002
-3.51	0.000658711	1425075_at	Gatad2b	GATA zinc finger domain containing 2B (Gatad2b), mRNA	-28326	IRF8_169	0.00037	1.3	chr3	90350785
-1.58	0.00879854	1444579_at	-	ESTs	-35261	IRF8_169	0.00037	1.3	chr3	90350785
-1.89	0.000593653	1441505_at	-	ESTs	-30736	IRF8_169	0.00037	1.3	chr3	90350785
2.12	7.44e-06	1435040_at	Irak3	Interleukin-1 receptor-associated kinase M	34828	IRF8_17	0.00063	1	chr10	119514043
1.93	0.000704735	1419235_s_at	Helb	Helicase (DNA) B (Helb), mRNA	1968	IRF8_17	0.00063	1	chr10	119514043
1.67	0.00987105	1419234_at	Helb	Helicase (DNA) B (Helb), mRNA	1968	IRF8_17	0.00063	1	chr10	119514043
-1.59	0.0101046	1420683_at	Bnipl	BCL2/adenovirus E1B 19kD interacting protein like (Bnipl), mRNA	20598	IRF8_170	2.2e-05	1.4	chr3	95315999
1.9	4.29e-05	1428132_at	Cdc42se1	CDC42 small effector 1	2146	IRF8_170	2.2e-05	1.4	chr3	95315999
1.53	0.00936772	1416313_at	Mllt11	Myeloid/lymphoid or mixed-lineage leukemia (trithorax homolog, Drosophila); translocated to, 11, mRNA (cDNA clone MGC:35902 I	-1127	IRF8_170	2.2e-05	1.4	chr3	95315999
2.75	7.87e-05	1450652_at	Ctsk	Cathepsin K (Ctsk), mRNA	27526	IRF8_171	1.4e-05	1.1	chr3	95612175
4.88	2.91e-06	1448591_at	Ctss	Cathepsin S, mRNA (cDNA clone MGC:6643 IMAGE:3495719)	-14	IRF8_171	1.4e-05	1.1	chr3	95612175
1.88	0.000312257	1426657_s_at	Phgdh	A10	2506	IRF8_173	3.2e-07	2.2	chr3	98422869
1.89	6.43e-05	1452038_at	Capza1	Capping protein (actin filament) muscle Z-line, alpha 1 (Capza1), mRNA	47373	IRF8_174	0.00014	2.3	chr3	104945117
1.99	0.000232024	1439455_x_at	Capza1	Capping protein (actin filament) muscle Z-line, alpha 1 (Capza1), mRNA	6133	IRF8_174	0.00014	2.3	chr3	104945117
1.6	0.000455336	1453127_at	Ppm1j	Protein phosphatase 1J, mRNA (cDNA clone MGC:144852 IMAGE:40106732)	35975	IRF8_174	0.00014	2.3	chr3	104945117
1.53	0.0215519	1439589_at	-	Transcribed locus	-4008	IRF8_176	3.6e-11	1.6	chr3	106918135
3.05	0.00492011	1459744_at	Cd53	CD53 antigen, mRNA (cDNA clone MGC:29192 IMAGE:5010267)	-30852	IRF8_176	3.6e-11	1.6	chr3	106918135
4.54	1.33e-05	1448617_at	Cd53	CD53 antigen, mRNA (cDNA clone MGC:29192 IMAGE:5010267)	-12	IRF8_176	3.6e-11	1.6	chr3	106918135
2.01	0.000971715	1455161_at	AI504432	Transcribed locus	-14895	IRF8_177	2.5e-10	2.3	chr3	107166314
1.85	0.000868984	1423018_at	Kcna3	Potassium voltage-gated channel, shaker-related subfamily, member 3 (Kcna3), mRNA	1836	IRF8_177	2.5e-10	2.3	chr3	107166314
1.82	0.000173341	1456064_at	Kcna3	Potassium voltage-gated channel, shaker-related subfamily, member 3 (Kcna3), mRNA	-24	IRF8_177	2.5e-10	2.3	chr3	107166314
2.13	1.11e-05	1434356_a_at	Psma5	Proteasome (prosome, macropain) subunit, alpha type 5, mRNA (cDNA clone MGC:6815 IMAGE:2648635)	-21236	IRF8_178	0.00021	1	chr3	108386197
2.11	2.91e-06	1424681_a_at	Psma5	Proteasome (prosome, macropain) subunit, alpha type 5, mRNA (cDNA clone MGC:6815 IMAGE:2648635)	952	IRF8_178	0.00021	1	chr3	108386197
-1.85	2.8e-05	1423362_at	Sort1	Sortilin 1, mRNA (cDNA clone IMAGE:4920258)	-25949	IRF8_178	0.00021	1	chr3	108386197
2.63	1.64e-07	1418778_at	Ccdc109b	Coiled-coil domain containing 109B (Ccdc109b), mRNA	839	IRF8_180	7.6e-09	2.3	chr3	129961320
1.64	5.03e-05	1426849_at	Sec24b	Unknown protein	40417	IRF8_180	7.6e-09	2.3	chr3	129961320
1.85	0.000162852	1428985_at	Ints12	Integrator complex subunit 12, mRNA (cDNA clone MGC:38517 IMAGE:5353058)	-16342	IRF8_181	0.00028	1.3	chr3	133030417
2.22	0.000189053	1452316_at	Ints12	Integrator complex subunit 12, mRNA (cDNA clone MGC:38517 IMAGE:5353058)	1218	IRF8_181	0.00028	1.3	chr3	133030417
3.13	2.05e-05	1421936_at	Dapp1	Dual adaptor for phosphotyrosine and 3-phosphoinositides 1, mRNA (cDNA clone MGC:25226 IMAGE:4486834)	-154	IRF8_182	7.2e-09	1.7	chr3	137919086
4.67	3.65e-06	1425156_at	Gbp6	Guanylate binding protein 6 (Gbp6), mRNA	-6	IRF8_184	3e-15	2.6	chr3	142467721
7.06	8.54e-06	1434380_at	Gbp6	Guanylate binding protein 6 (Gbp6), mRNA	-17947	IRF8_184	3e-15	2.6	chr3	142467721
19.47	0.00022293	1420549_at	Gbp1	Guanylate binding protein 1 (Gbp1), mRNA	29782	IRF8_184	3e-15	2.6	chr3	142467721
12.61	1.48e-06	1418392_a_at	Gbp3	Guanylate binding protein 3, mRNA (cDNA clone MGC:29218 IMAGE:5036920)	-29690	IRF8_184	3e-15	2.6	chr3	142467721
7.06	8.54e-06	1434380_at	Gbp6	Guanylate binding protein 6 (Gbp6), mRNA	12217	IRF8_185	6.3e-07	2.5	chr3	142497885
4.67	3.65e-06	1425156_at	Gbp6	Guanylate binding protein 6 (Gbp6), mRNA	30158	IRF8_185	6.3e-07	2.5	chr3	142497885
12.61	1.48e-06	1418392_a_at	Gbp3	Guanylate binding protein 3, mRNA (cDNA clone MGC:29218 IMAGE:5036920)	474	IRF8_185	6.3e-07	2.5	chr3	142497885
16.01	1.5e-06	1418240_at	Gbp2	Guanylate binding protein 2, mRNA (cDNA clone MGC:41173 IMAGE:1230883)	10	IRF8_186	3.7e-05	1.1	chr3	142557997
16.53	2.18e-06	1435906_x_at	Gbp2	Guanylate binding protein 2, mRNA (cDNA clone MGC:41173 IMAGE:1230883)	-17058	IRF8_186	3.7e-05	1.1	chr3	142557997
-3.33	9.3e-05	1425028_a_at	Tpm2	Tropomyosin 2, beta, mRNA (cDNA clone MGC:35840 IMAGE:4990394)	-37093	IRF8_189	0.00011	1.6	chr4	43581645
-3.42	0.000454807	1419739_at	Tpm2	Tropomyosin 2, beta, mRNA (cDNA clone MGC:35840 IMAGE:4990394)	-37006	IRF8_189	0.00011	1.6	chr4	43581645
-4.65	0.00218845	1449577_x_at	Tpm2	Tropomyosin 2, beta, mRNA (cDNA clone MGC:35840 IMAGE:4990394)	-37006	IRF8_189	0.00011	1.6	chr4	43581645
-1.84	0.000595933	1457782_at	Tln1	Talin 1, mRNA (cDNA clone IMAGE:3707563)	-7500	IRF8_189	0.00011	1.6	chr4	43581645
-3.24	2.41e-06	1419738_a_at	Tpm2	Tropomyosin 2, beta, mRNA (cDNA clone MGC:35840 IMAGE:4990394)	-37006	IRF8_189	0.00011	1.6	chr4	43581645
2.52	1.46e-05	1424084_at	Rod1	ROD1 regulator of differentiation 1 (S. pombe) (Rod1), transcript variant 1, mRNA	-1113	IRF8_190	0.00022	1.3	chr4	59644504
1.55	0.001239	1426857_a_at	Hsdl2	Hypothetical protein (ORF1), clone Telethon(Italy_B41)_Strait00295_FL661-C7	-31194	IRF8_190	0.00022	1.3	chr4	59644504
1.89	0.00163368	1424083_at	Rod1	ROD1 regulator of differentiation 1 (S. pombe) (Rod1), transcript variant 1, mRNA	-1113	IRF8_190	0.00022	1.3	chr4	59644504
-1.53	0.0289552	1436692_at	-	ESTs	43937	IRF8_191	0.00026	1.2	chr4	59899119
1.63	0.0153484	1429242_at	1110054O05Rik	RIKEN cDNA 1110054O05 gene, mRNA (cDNA clone MGC:143498 IMAGE:40090152)	-21213	IRF8_191	0.00026	1.2	chr4	59899119
1.58	0.00472625	1429087_at	1110054O05Rik	Transcribed locus, strongly similar to NP_851783.2 zinc finger protein 844 isoform 1 [Mus musculus]	-21226	IRF8_191	0.00026	1.2	chr4	59899119
2.17	1.51e-05	1455285_at	Slc31a1	Solute carrier family 31, member 1, mRNA (cDNA clone MGC:28108 IMAGE:3968084)	47197	IRF8_192	9.6e-05	2.3	chr4	61894263
1.73	0.000398044	1426316_at	6330416G13Rik	RIKEN cDNA 6330416G13 gene, mRNA (cDNA clone MGC:38544 IMAGE:5353894)	1877	IRF8_193	0.0002	1.1	chr4	63048464
1.87	0.00028072	1452015_at	6330416G13Rik	RIKEN cDNA 6330416G13 gene, mRNA (cDNA clone MGC:38544 IMAGE:5353894)	1877	IRF8_193	0.0002	1.1	chr4	63048464
2.05	0.000368859	1426315_a_at	6330416G13Rik	RIKEN cDNA 6330416G13 gene, mRNA (cDNA clone MGC:38544 IMAGE:5353894)	1877	IRF8_193	0.0002	1.1	chr4	63048464
2.33	1.22e-05	1418163_at	Tlr4	Toll-like receptor 4, mRNA (cDNA clone MGC:35879 IMAGE:3493732)	83	IRF8_194	4.2e-06	2.3	chr4	66314027
1.87	0.00718051	1418162_at	Tlr4	Toll-like receptor 4, mRNA (cDNA clone MGC:35879 IMAGE:3493732)	83	IRF8_194	4.2e-06	2.3	chr4	66314027
1.59	0.00173793	1442827_at	-	Transcribed locus	-15400	IRF8_194	4.2e-06	2.3	chr4	66314027
1.72	0.00131733	1440882_at	Lrp8	Low density lipoprotein receptor-related protein 8, apolipoprotein e receptor (Lrp8), transcript variant 1, mRNA	17541	IRF8_196	0.00036	1.1	chr4	107388298
2.82	0.0035041	1418806_at	Csf3r	Colony stimulating factor 3 receptor (granulocyte) (Csf3r), mRNA	-5452	IRF8_197	0.00027	2.1	chr4	125521587
1.68	0.000561638	1449294_at	Mrps15	Mitochondrial ribosomal protein S15, mRNA (cDNA clone MGC:35744 IMAGE:4457237)	-27628	IRF8_197	0.00027	2.1	chr4	125521587
1.55	0.000507106	1456109_a_at	Mrps15	Mitochondrial ribosomal protein S15, mRNA (cDNA clone MGC:35744 IMAGE:4457237)	-35588	IRF8_197	0.00027	2.1	chr4	125521587
2.95	0.00344779	1456280_at	Clspn	Claspin	-34267	IRF8_198	3.6e-19	3	chr4	126055639
4.17	2.91e-05	1439146_s_at	Lck	Lymphocyte protein tyrosine kinase, mRNA (cDNA clone MGC:18547 IMAGE:4191610)	44583	IRF8_199	0.00089	3	chr4	129015429
2.75	0.00166128	1439145_at	Lck	Lymphocyte protein tyrosine kinase, mRNA (cDNA clone MGC:18547 IMAGE:4191610)	44583	IRF8_199	0.00089	3	chr4	129015429
3.14	0.000636165	1435415_x_at	Marcksl1	MARCKS-like 1, mRNA (cDNA clone MGC:6254 IMAGE:3257582)	-2563	IRF8_199	0.00089	3	chr4	129015429
6.61	3.05e-05	1415922_s_at	Marcksl1	MARCKS-like 1, mRNA (cDNA clone MGC:6254 IMAGE:3257582)	-505	IRF8_199	0.00089	3	chr4	129015429
3.91	0.000209421	1430623_s_at	Obfc2a	Oligonucleotide/oligosaccharide-binding fold containing 2A, mRNA (cDNA clone IMAGE:4954817)	-5139	IRF8_2	0.00038	1.2	chr1	51421096
1.63	0.00419666	1441428_at	-	Transcribed locus, strongly similar to XP_001473658.1 PREDICTED: hypothetical protein [Mus musculus]	31255	IRF8_2	0.00038	1.2	chr1	51421096
1.76	0.0015999	1455679_at	-	Transcribed locus	-7804	IRF8_2	0.00038	1.2	chr1	51421096
3.16	2.75e-05	1452203_at	Obfc2a	Oligonucleotide/oligosaccharide-binding fold containing 2A, mRNA (cDNA clone IMAGE:4954817)	1848	IRF8_2	0.00038	1.2	chr1	51421096
7.25	3.24e-05	1460521_a_at	Obfc2a	Oligonucleotide/oligosaccharide-binding fold containing 2A, mRNA (cDNA clone IMAGE:4954817)	1367	IRF8_2	0.00038	1.2	chr1	51421096
3.21	0.000252975	1426806_at	Obfc2a	Oligonucleotide/oligosaccharide-binding fold containing 2A, mRNA (cDNA clone IMAGE:4954817)	1848	IRF8_2	0.00038	1.2	chr1	51421096
11.82	2.24e-05	1417300_at	Smpdl3b	Sphingomyelin phosphodiesterase, acid-like 3B (Smpdl3b), mRNA	-3441	IRF8_200	5.5e-09	1.6	chr4	132032688
4.15	2.76e-05	1427041_at	BC013712	CDNA sequence BC013712, mRNA (cDNA clone IMAGE:3155889)	35771	IRF8_200	5.5e-09	1.6	chr4	132032688
2.49	2.62e-05	1454011_a_at	Rpa2	replication protein A2	-7768	IRF8_200	5.5e-09	1.6	chr4	132032688
2.15	0.000190696	1416433_at	Rpa2	Replication protein A2, mRNA (cDNA clone MGC:6146 IMAGE:3586727)	-7726	IRF8_200	5.5e-09	1.6	chr4	132032688
-1.52	0.00265694	1437813_at	Aim1l	Absent in melanoma 1-like, mRNA (cDNA clone MGC:183649 IMAGE:9087649)	16042	IRF8_201	4.4e-12	2	chr4	133369505
2.01	3.66e-05	1416528_at	Sh3bgrl3	SH3 domain binding glutamic acid-rich protein-like 3 (Sh3bgrl3), mRNA	31360	IRF8_201	4.4e-12	2	chr4	133369505
7.79	9.09e-06	1460218_at	Cd52	CD52 antigen, mRNA (cDNA clone MGC:40993 IMAGE:1396480)	-2354	IRF8_201	4.4e-12	2	chr4	133369505
1.56	0.0001034	1416109_at	Hmgcl	Fucosidase, alpha-L- 1, tissue (Fuca1), mRNA	27645	IRF8_203	3.2e-05	1	chr4	135220455
1.92	0.000827273	1437772_s_at	Hmgcl	Fucosidase, alpha-L- 1, tissue (Fuca1), mRNA	27608	IRF8_203	3.2e-05	1	chr4	135220455
1.64	0.000165245	1456155_x_at	Hmgcl	Fucosidase, alpha-L- 1, tissue (Fuca1), mRNA	27608	IRF8_203	3.2e-05	1	chr4	135220455
1.71	0.000115214	1418961_at	Necap2	NECAP endocytosis associated 2, mRNA (cDNA clone MGC:46795 IMAGE:5002765)	1631	IRF8_204	0.00013	1.8	chr4	140348793
1.57	0.000279092	1448317_at	Tmem128	Transmembrane protein 128, mRNA (cDNA clone MGC:30988 IMAGE:5251991)	-35721	IRF8_209	0.00062	2.6	chr5	38512669
-1.66	0.00839716	1457089_at	-	Transcribed locus	44413	IRF8_21	0.00063	1	chr11	3103443
2.2	3.18e-06	1452067_at	Naaa	N-acylethanolamine acid amidase	-3208	IRF8_215	1.4e-06	1.1	chr5	93356589
28.87	2.44e-06	1456907_at	Cxcl9	Chemokine (C-X-C motif) ligand 9, mRNA (cDNA clone MGC:6179 IMAGE:3257716)	41013	IRF8_215	1.4e-06	1.1	chr5	93356589
1.55	0.0126084	1452454_at	Sdad1	SDA1 domain containing 1, mRNA (cDNA clone IMAGE:3600976)	9731	IRF8_215	1.4e-06	1.1	chr5	93356589
413.81	6.53e-06	1418652_at	Cxcl9	Chemokine (C-X-C motif) ligand 9, mRNA (cDNA clone MGC:6179 IMAGE:3257716)	46728	IRF8_215	1.4e-06	1.1	chr5	93356589
39.94	4.9e-09	1418776_at	5830443L24Rik	RIKEN cDNA 5830443L24 gene (5830443L24Rik), mRNA	41499	IRF8_216	1.1e-09	1.5	chr5	105227357
-2.06	0.000133969	1451344_at	Tmem119	Transmembrane protein 119 (Tmem119), mRNA	24090	IRF8_218	6.5e-05	1.8	chr5	114037381
5.97	6.78e-06	1453196_a_at	Oasl2	2-5 oligoadenylate synthetase-like 2, mRNA (cDNA clone MGC:6269 IMAGE:2646375)	-19	IRF8_219	0.00023	1	chr5	115158492
3.93	1.36e-05	1424339_at	Oasl1	Oligoadenylate synthetase-like protein-2	-25789	IRF8_219	0.00023	1	chr5	115158492
4.45	7.76e-05	1448749_at	Plek	Pleckstrin (Plek), mRNA	-4355	IRF8_22	1.5e-08	1.5	chr11	16913060
5.62	1.21e-05	1417523_at	Plek	Pleckstrin (Plek), mRNA	-4355	IRF8_22	1.5e-08	1.5	chr11	16913060
2.85	0.000189681	1448748_at	Plek	Pleckstrin (Plek), mRNA	-4355	IRF8_22	1.5e-08	1.5	chr11	16913060
2.12	4.84e-05	1453634_a_at	Erp29	Endoplasmic reticulum protein 29 (Erp29), mRNA	1089	IRF8_220	2.6e-05	1.2	chr5	121712074
8.78	6.42e-05	1425609_at	Ncf1	neutrophil cytosolic factor 1	-3780	IRF8_222	0.00019	1.3	chr5	134518011
4.88	5.55e-07	1456772_at	Ncf1	neutrophil cytosolic factor 1	-12053	IRF8_222	0.00019	1.3	chr5	134518011
6.61	8.44e-06	1451767_at	Ncf1	neutrophil cytosolic factor 1	-3780	IRF8_222	0.00019	1.3	chr5	134518011
1.57	0.00282693	1451133_s_at	Tmem168	Transmembrane protein 168, mRNA (cDNA clone MGC:27964 IMAGE:3594306)	-1543	IRF8_224	1.5e-16	2.5	chr6	13559643
1.92	0.000179452	1423822_a_at	Tmem168	Transmembrane protein 168, mRNA (cDNA clone MGC:27964 IMAGE:3594306)	-1543	IRF8_224	1.5e-16	2.5	chr6	13559643
2	0.0018534	1434352_at	B630005N14Rik	RIKEN cDNA B630005N14 gene, mRNA (cDNA clone IMAGE:5345159)	19264	IRF8_224	1.5e-16	2.5	chr6	13559643
2.14	0.000855169	1423821_at	Tmem168	Transmembrane protein 168, mRNA (cDNA clone MGC:27964 IMAGE:3594306)	-1543	IRF8_224	1.5e-16	2.5	chr6	13559643
2.01	4.16e-05	1423058_at	Capza2	Capping protein (actin filament) muscle Z-line, alpha 2 (Capza2), mRNA	-1195	IRF8_225	2.4e-07	1.6	chr6	17585787
1.5	0.00602697	1423057_at	Capza2	Capping protein (actin filament) muscle Z-line, alpha 2 (Capza2), mRNA	-1195	IRF8_225	2.4e-07	1.6	chr6	17585787
3.91	4.12e-05	1460231_at	Irf5	Interferon regulatory factor 5 (Irf5), mRNA	-4994	IRF8_226	2.8e-10	1.2	chr6	29474306
-1.54	0.000446175	1435434_at	Braf	Braf transforming gene (Braf), mRNA	48605	IRF8_227	5.3e-05	1.1	chr6	39487200
18.84	1.88e-05	1421366_at	Clec5a	C-type lectin domain family 5, member a (Clec5a), transcript variant 2, mRNA	-27827	IRF8_228	1.1e-13	1.6	chr6	40543237
2.72	1.97e-06	1427184_at	Tcrb-V13	T-cell receptor beta, variable 13, mRNA (cDNA clone IMAGE:1365841)	-20957	IRF8_229	0.00045	1.1	chr6	41447100
10.82	3.38e-06	1418825_at	Irgm1	Immunity-related GTPase family M member 1 (Irgm1), mRNA	-74	IRF8_23	3.7e-10	2.3	chr11	48714869
2.53	5.98e-05	1424374_at	Gimap4	GTPase, IMAP family member 4, mRNA (cDNA clone MGC:11734 IMAGE:3968418)	23721	IRF8_230	0.00011	1	chr6	48637884
2.4	9.48e-07	1424375_s_at	Gimap4	GTPase, IMAP family member 4, mRNA (cDNA clone MGC:11734 IMAGE:3968418)	23721	IRF8_230	0.00011	1	chr6	48637884
1.95	1.31e-05	1449988_at	Gimap1	GTPase, IMAP family member 1 (Gimap1), transcript variant 1, mRNA	-33883	IRF8_230	0.00011	1	chr6	48637884
4.8	0.000447634	1444283_at	Gimap7	GTPase, IMAP family member 7 (Gimap7), mRNA	-10368	IRF8_230	0.00011	1	chr6	48637884
12.35	5.18e-06	1425084_at	Gimap7	GTPase, IMAP family member 7 (Gimap7), mRNA	-10322	IRF8_230	0.00011	1	chr6	48637884
1.7	4.54e-06	1427891_at	Gimap6	GTPase, IMAP family member 6 (Gimap6), mRNA	-84	IRF8_230	0.00011	1	chr6	48637884
2.86	5.46e-05	1437756_at	Gimap9	GTPase, IMAP family member 9, mRNA (cDNA clone MGC:106910 IMAGE:1345477)	32164	IRF8_230	0.00011	1	chr6	48637884
2.29	0.000105609	1444484_at	-	Transcribed locus	-22266	IRF8_230	0.00011	1	chr6	48637884
3.05	1.31e-05	1428484_at	Osbpl3	Oxysterol binding protein-like 3 (Osbpl3), mRNA	-1999	IRF8_231	2e-13	3	chr6	50387749
5.99	4.08e-06	1431055_a_at	Snx10	Sorting nexin 10 (Snx10), transcript variant 1, mRNA	1542	IRF8_232	0.00042	1	chr6	51455060
1.87	1.71e-06	1459764_x_at	Snx10	Sorting nexin 10 (Snx10), transcript variant 1, mRNA	-39367	IRF8_232	0.00042	1	chr6	51455060
-1.88	0.000997128	1448926_at	Hoxa5	Homeo box A5, mRNA (cDNA clone MGC:18622 IMAGE:3985274)	44356	IRF8_233	0.00067	1	chr6	52089814
-25.6	3.93e-06	1452732_at	Asprv1	Aspartic peptidase, retroviral-like 1 (Asprv1), mRNA	42797	IRF8_237	5.8e-05	2.3	chr6	86636609
3.07	6.9e-06	1455104_at	Mxd1	Transcribed locus	-20403	IRF8_237	5.8e-05	2.3	chr6	86636609
2.16	0.00116334	1434830_at	Mxd1	Transcribed locus	-20403	IRF8_237	5.8e-05	2.3	chr6	86636609
2.08	2.22e-05	1448777_at	Mcm2	Minichromosome maintenance deficient 2 mitotin (S. cerevisiae) (Mcm2), mRNA	-5180	IRF8_238	0.00058	1.1	chr6	88869536
1.6	0.00582375	1434079_s_at	Mcm2	Minichromosome maintenance deficient 2 mitotin (S. cerevisiae) (Mcm2), mRNA	-19877	IRF8_238	0.00058	1.1	chr6	88869536
-1.62	0.0151332	1446771_at	Tuba8	Tubulin, alpha 8, mRNA (cDNA clone MGC:28850 IMAGE:4507364)	19564	IRF8_239	0.00017	1.2	chr6	121211457
3.63	9.3e-06	1418191_at	Usp18	Ubiquitin specific protease UBP43	-96	IRF8_239	0.00017	1.2	chr6	121211457
-1.76	0.000227716	1419518_at	Tuba8	Tubulin, alpha 8, mRNA (cDNA clone MGC:28850 IMAGE:4507364)	35105	IRF8_239	0.00017	1.2	chr6	121211457
1.7	0.000873422	1451730_at	Zfp62	Zinc finger protein 62 (Zfp62), transcript variant 1, mRNA	35992	IRF8_24	0.00059	1.4	chr11	49083733
1.7	0.0274205	1425495_at	Zfp62	Zinc finger protein 62 (Zfp62), transcript variant 1, mRNA	35992	IRF8_24	0.00059	1.4	chr11	49083733
19.87	1.33e-05	1420804_s_at	Clec4d	C-type lectin domain family 4, member d (Clec4d), mRNA	-34394	IRF8_240	0.00051	1.1	chr6	123193399
7.52	4.61e-06	1419627_s_at	Clec4n	C-type lectin domain family 4, member n, mRNA (cDNA clone MGC:35901 IMAGE:5376247)	-2093	IRF8_240	0.00051	1.1	chr6	123193399
9.98	1.39e-05	1425951_a_at	Clec4n	C-type lectin domain family 4, member n, mRNA (cDNA clone MGC:35901 IMAGE:5376247)	-2062	IRF8_240	0.00051	1.1	chr6	123193399
2.68	0.00042701	1424961_at	Tapbpl	TAP binding protein-like (Tapbpl), mRNA	195	IRF8_241	1.3e-07	1.5	chr6	125197352
2.31	3.66e-05	1423847_at	Ncapd2	RIKEN cDNA 2810406C15 gene, mRNA (cDNA clone IMAGE:5354373)	-40034	IRF8_241	1.3e-07	1.5	chr6	125197352
2.23	0.00240627	1452389_at	Cd27	CD27 antigen (Cd27) mRNA	5277	IRF8_241	1.3e-07	1.5	chr6	125197352
3.88	1.77e-05	1451544_at	Tapbpl	TAP binding protein-like (Tapbpl), mRNA	195	IRF8_241	1.3e-07	1.5	chr6	125197352
-1.52	0.00664028	1460039_at	Clec1a	C-type lectin domain family 1, member a, mRNA (cDNA clone MGC:60749 IMAGE:30050488)	19934	IRF8_243	4.5e-06	1.7	chr6	129373110
-2.45	9.62e-05	1456318_at	Clec1a	C-type lectin domain family 1, member a, mRNA (cDNA clone MGC:60749 IMAGE:30050488)	21557	IRF8_243	4.5e-06	1.7	chr6	129373110
-2.27	0.000328672	1429925_at	Clec12b	C-type lectin domain family 12, member B (Clec12b), mRNA	-21914	IRF8_243	4.5e-06	1.7	chr6	129373110
1.55	0.0133322	1449859_at	Golt1b	Golgi transport 1 homolog B (S. cerevisiae) (Golt1b), mRNA	4096	IRF8_245	1.1e-06	1.3	chr6	142348538
-1.64	0.000164098	1427560_at	Six5	Six5	-10132	IRF8_248	6.5e-06	1.1	chr7	18243182
-3.07	6.56e-05	1434944_at	Dmpk	Dystrophia myotonica-protein kinase (Dmpk), mRNA	-6814	IRF8_248	6.5e-06	1.1	chr7	18243182
1.66	0.00523458	1441880_x_at	Tmem149	Transmembrane protein 149 (Tmem149), mRNA	24970	IRF8_250	0.00021	1.3	chr7	30301397
-4.47	0.000148053	1436332_at	Hspb6	Heat shock protein, alpha-crystallin-related, B6 (Hspb6), mRNA	40085	IRF8_250	0.00021	1.3	chr7	30301397
2.59	0.000912768	1460407_at	Spib	Ets transcription factor Spi-B	-44039	IRF8_252	4.9e-07	1.9	chr7	44440338
-2.36	5.03e-08	1428835_at	Myh14	Nonmuscle myosin II-C2 (Myh14)	41829	IRF8_252	4.9e-07	1.9	chr7	44440338
1.53	0.00667216	1422115_a_at	Flt3l	FMS-like tyrosine kinase 3 ligand, mRNA (cDNA clone MGC:30232 IMAGE:5132319)	-146	IRF8_253	0.00035	1.4	chr7	45004473
2.53	7e-05	1433928_a_at	Rpl13a	Ribosomal protein L13A (Rpl13a), mRNA	-10277	IRF8_253	0.00035	1.4	chr7	45004473
1.54	7.37e-05	1418364_a_at	Ftl1	Ferritin light chain 1, mRNA (cDNA clone MGC:29974 IMAGE:5123770)	2309	IRF8_254	1.5e-11	2.6	chr7	45325569
1.65	0.00108773	1450196_s_at	Gys1	Glycogen synthase 1, muscle, mRNA (cDNA clone MGC:25254 IMAGE:3663506)	22525	IRF8_254	1.5e-11	2.6	chr7	45325569
1.65	0.000416798	1416837_at	Bax	BCL2-associated X protein, mRNA (cDNA clone MGC:11739 IMAGE:3968903)	9325	IRF8_254	1.5e-11	2.6	chr7	45325569
-1.55	0.00727007	1453487_at	Dhdh	Dihydrodiol dehydrogenase (dimeric), mRNA (cDNA clone IMAGE:4195050)	31267	IRF8_254	1.5e-11	2.6	chr7	45325569
1.66	0.000940871	1419737_a_at	Ldha	Lactate dehydrogenase A, mRNA (cDNA clone IMAGE:3491850)	12045	IRF8_255	0.00099	1.8	chr7	46726898
1.61	0.00425266	1431768_a_at	Prmt3	Protein arginine N-methyltransferase 3, mRNA (cDNA clone IMAGE:3500453)	-23776	IRF8_256	0.00018	1	chr7	49622610
2	4.85e-05	1419569_a_at	Isg20	Interferon-stimulated protein, mRNA (cDNA clone MGC:31697 IMAGE:4912320)	-1249	IRF8_257	6.2e-06	1.6	chr7	78786064
2.94	0.000120948	1424443_at	Tm6sf1	Transmembrane 6 superfamily member 1 (Tm6sf1), mRNA	1462	IRF8_259	2.6e-11	2	chr7	81733609
2.67	3.14e-05	1451353_at	Tm6sf1	Transmembrane 6 superfamily member 1 (Tm6sf1), mRNA	1462	IRF8_259	2.6e-11	2	chr7	81733609
-1.54	0.000191957	1434031_at	Zfp692	Zinc finger protein 692, mRNA (cDNA clone MGC:179040 IMAGE:9054032)	19321	IRF8_26	5.5e-06	1.2	chr11	58146499
2.06	0.00013784	1452191_at	Prcp	Prolylcarboxypeptidase (angiotensinase C), mRNA (cDNA clone IMAGE:4222343)	3537	IRF8_262	5.7e-21	2.9	chr7	92754000
3.85	0.000318835	1429734_at	4632434I11Rik	RIKEN cDNA 4632434I11 gene (4632434I11Rik), mRNA	-4579	IRF8_262	5.7e-21	2.9	chr7	92754000
1.88	0.00511662	1434240_at	4632434I11Rik	RIKEN cDNA 4632434I11 gene (4632434I11Rik), mRNA	-20640	IRF8_262	5.7e-21	2.9	chr7	92754000
-1.53	0.00873468	1456478_at	Pgm2l1	Phosphoglucomutase 2-like 1 (Pgm2l1), mRNA	-47829	IRF8_263	1.9e-05	1.1	chr7	100100050
1.6	0.000944422	1459740_s_at	Ucp2	uncoupling protein 2 (mitochondrial, proton carrier)	-3330	IRF8_264	3.7e-08	1.4	chr7	100370008
-1.91	3.06e-05	1416178_a_at	Plekhb1	Pleckstrin homology domain containing, family B (evectins) member 1, mRNA (cDNA clone MGC:35994 IMAGE:5369461)	-43819	IRF8_265	9.6e-07	2.5	chr7	100580271
-1.67	0.000404432	1434375_at	Fam168a	Family with sequence similarity 168, member A, mRNA (cDNA clone MGC:105215 IMAGE:6855858)	-478	IRF8_265	9.6e-07	2.5	chr7	100580271
3.01	0.000940372	1448191_at	Plk1	Dynactin 5, mRNA (cDNA clone MGC:19347 IMAGE:4235312)	-21063	IRF8_266	2.1e-06	2.4	chr7	121929523
1.51	0.0281029	1434808_at	Palb2	Partner and localizer of BRCA2 (Palb2), mRNA	-13930	IRF8_266	2.1e-06	2.4	chr7	121929523
1.84	0.000796048	1424254_at	Ifitm1	Interferon induced transmembrane protein 1 (Ifitm1), transcript variant 1, mRNA	48873	IRF8_268	7.8e-06	1.1	chr7	140868408
2.25	0.000580664	1448118_a_at	Ctsd	Cathepsin D, mRNA (cDNA clone IMAGE:4500905)	-2639	IRF8_269	0.00013	1.1	chr7	142199940
-1.93	0.000160534	1432556_a_at	3100002J23Rik	RIKEN cDNA 3100002J23 gene, mRNA (cDNA clone IMAGE:40093265)	26836	IRF8_27	0.00024	1.5	chr11	58591319
2.06	0.000262793	1460255_at	Tnfsf13b	NZB B-cell activating factor (Baff)	-33577	IRF8_270	0.00033	1.6	chr8	9973027
2.06	0.000262793	1460255_at	Tnfsf13b	NZB B-cell activating factor (Baff)	-30	IRF8_271	2.9e-05	2.1	chr8	10006574
2.12	0.00396978	1448456_at	Cln8	Ceroid-lipofuscinosis, neuronal 8, mRNA (cDNA clone MGC:13730 IMAGE:4188527)	1677	IRF8_273	2.6e-08	2.4	chr8	14890189
1.62	6.56e-05	1459992_x_at	Cln8	Ceroid-lipofuscinosis, neuronal 8, mRNA (cDNA clone MGC:13730 IMAGE:4188527)	-7441	IRF8_273	2.6e-08	2.4	chr8	14890189
-1.88	0.00477821	1446374_at	Arhgef10	Rho guanine nucleotide exchange factor (GEF) 10	-37413	IRF8_273	2.6e-08	2.4	chr8	14890189
1.74	0.000504933	1449981_a_at	Nat2	N-acetyltransferase 2 (arylamine N-acetyltransferase), mRNA (cDNA clone MGC:14025 IMAGE:3992093)	-6086	IRF8_274	4.5e-06	1.8	chr8	70423926
-1.88	0.0241903	1435658_at	Slc27a1	Solute carrier family 27 (fatty acid transporter), member 1, mRNA (cDNA clone MGC:36042 IMAGE:5362790)	-49137	IRF8_275	4.3e-05	1.4	chr8	74466514
1.64	2.12e-05	1424773_at	Fam125a	Family with sequence similarity 125, member A (Fam125a), mRNA	-5402	IRF8_275	4.3e-05	1.4	chr8	74466514
5.66	6.35e-06	1424921_at	Brm4	bromodomain containing 4	-58	IRF8_275	4.3e-05	1.4	chr8	74466514
-1.56	0.00072651	1424922_a_at	Brm4	bromodomain containing 4	-58	IRF8_275	4.3e-05	1.4	chr8	74466514
-2.22	2.62e-05	1418090_at	Plvap	Plasmalemma vesicle associated protein, mRNA (cDNA clone MGC:19189 IMAGE:4235957)	-25756	IRF8_275	4.3e-05	1.4	chr8	74466514
1.53	0.000132906	1437043_a_at	Fam125a	Family with sequence similarity 125, member A (Fam125a), mRNA	-9206	IRF8_275	4.3e-05	1.4	chr8	74466514
3.9	5.86e-05	1419219_at	Cyp4f18	Cytochrome P450, family 4, subfamily f, polypeptide 18, mRNA (cDNA clone MGC:19144 IMAGE:4218398)	1102	IRF8_276	0.00022	1	chr8	74937513
3.37	4.27e-05	1415945_at	Mcm5	Minichromosome maintenance deficient 5, cell division cycle 46 (S. cerevisiae) (Mcm5), mRNA	-19829	IRF8_277	4.4e-08	1.7	chr8	77985940
4.25	3e-06	1448239_at	Hmox1	Heme oxygenase (decycling) 1, mRNA (cDNA clone MGC:18463 IMAGE:4235374)	-3732	IRF8_277	4.4e-08	1.7	chr8	77985940
3.37	0.000165587	1436808_x_at	Mcm5	Minichromosome maintenance deficient 5, cell division cycle 46 (S. cerevisiae) (Mcm5), mRNA	-37498	IRF8_277	4.4e-08	1.7	chr8	77985940
1.68	0.0140204	1429941_at	Slc10a7	Solute carrier family 10 (sodium/bile acid cotransporter family), member 7 (Slc10a7), mRNA	694	IRF8_278	1.1e-05	1.4	chr8	81406093
1.74	1.13e-05	1418154_at	N4bp1	NEDD4 binding protein 1	22635	IRF8_279	2.3e-05	1.1	chr8	89752419
1.69	0.000184101	1455606_at	N4bp1	NEDD4 binding protein 1, mRNA (cDNA clone IMAGE:3494358)	-19879	IRF8_279	2.3e-05	1.1	chr8	89752419
2.1	0.0078042	1425412_at	Nlrp3	NLR family, pyrin domain containing 3 (Nlrp3), mRNA	1025	IRF8_28	9.1e-06	1	chr11	59358804
1.61	0.0105273	1429149_at	Gins3	GINS complex subunit 3 (Psf3 homolog) (Gins3), mRNA	956	IRF8_282	7.8e-07	1.3	chr8	98523643
1.5	0.00254122	1440421_at	-	ESTs	-4889	IRF8_282	7.8e-07	1.3	chr8	98523643
4.26	9.87e-07	1448632_at	Psmb10	Proteasome (prosome, macropain) subunit, beta type 10, mRNA (cDNA clone MGC:5837 IMAGE:3583052)	180	IRF8_283	0.00014	1.1	chr8	108827341
5.41	6.53e-06	1429570_at	Mlkl	Mixed lineage kinase domain-like, mRNA (cDNA clone MGC:38580 IMAGE:5354568)	391	IRF8_284	3.4e-05	1.1	chr8	114224478
1.57	0.00386061	1416001_a_at	Cotl1	Coactosin-like 1 (Dictyostelium) (Cotl1), mRNA	-4112	IRF8_285	0.00073	1.6	chr8	122730677
3.62	6.56e-05	1416002_x_at	Cotl1	Coactosin-like 1 (Dictyostelium) (Cotl1), mRNA	-4112	IRF8_285	0.00073	1.6	chr8	122730677
2.23	1.29e-05	1425801_x_at	Cotl1	Coactosin-like 1 (Dictyostelium) (Cotl1), mRNA	-4178	IRF8_285	0.00073	1.6	chr8	122730677
3.5	2.43e-05	1436838_x_at	Cotl1	coactosin-like 1 (Dictyostelium)	-35177	IRF8_285	0.00073	1.6	chr8	122730677
3.81	2.68e-05	1437811_x_at	Cotl1	ESTs	-35179	IRF8_285	0.00073	1.6	chr8	122730677
2.78	2.16e-06	1436236_x_at	Cotl1	Coactosin-like 1 (Dictyostelium) (Cotl1), mRNA	-34417	IRF8_285	0.00073	1.6	chr8	122730677
6.15	7.94e-06	1449591_at	Casp4	Caspase 4, apoptosis-related cysteine peptidase (Casp4), mRNA	-10121	IRF8_286	0.0002	1.1	chr9	5298752
8.95	2.91e-06	1449265_at	Casp1	Caspase 1, mRNA (cDNA clone MGC:6106 IMAGE:3583883)	251	IRF8_286	0.0002	1.1	chr9	5298752
1.86	0.000121452	1449297_at	Casp12	Caspase 12, mRNA (cDNA clone MGC:36090 IMAGE:5375109)	-46723	IRF8_286	0.0002	1.1	chr9	5298752
2.04	8.84e-05	1418981_at	Casp12	Caspase 12, mRNA (cDNA clone MGC:36090 IMAGE:5375109)	-46723	IRF8_286	0.0002	1.1	chr9	5298752
1.68	0.0132178	1416538_at	Siae	Sialic acid acetylesterase, mRNA (cDNA clone MGC:5965 IMAGE:3592286)	42638	IRF8_289	2e-05	2	chr9	37406118
1.51	6.68e-05	1418345_at	Tnfsf12	Tumor necrosis factor (ligand) superfamily, member 13 (Tnfsf13), mRNA	19392	IRF8_29	2.3e-05	1.7	chr11	69482349
5.34	3.02e-06	1449164_at	Cd68	CD68 antigen, mRNA (cDNA clone MGC:13848 IMAGE:3981024)	-1	IRF8_29	2.3e-05	1.7	chr11	69482349
1.85	0.0123219	1430980_a_at	Eif4a1	Transcribed locus, strongly similar to NP_989880.1 eukaryotic translation initiation factor 4A2 [Gallus gallus]	6152	IRF8_29	2.3e-05	1.7	chr11	69482349
1.79	0.000170183	1450457_at	Cbl	Casitas B-lineage lymphoma (Cbl), mRNA	-1056	IRF8_291	0.00034	1	chr9	43986045
-1.98	0.000374137	1458104_a_at	Ccdc153	Coiled-coil domain containing 153 (Ccdc153), mRNA	-8276	IRF8_291	0.00034	1	chr9	43986045
1.63	0.00119558	1437489_x_at	Sdhd	Succinate dehydrogenase complex, subunit D, integral membrane protein, mRNA (cDNA clone MGC:175620 IMAGE:40131036)	41788	IRF8_294	7.7e-07	2.3	chr9	50307089
-1.52	3.35e-05	1416455_a_at	Cryab	Crystallin, alpha B, mRNA (cDNA clone MGC:18591 IMAGE:4238233)	21416	IRF8_295	7.7e-06	2.7	chr9	50526403
1.59	0.000517833	1415933_a_at	Cox5a	Cytochrome c oxidase, subunit Va, mRNA (cDNA clone MGC:36114 IMAGE:5372849)	36120	IRF8_296	4e-06	1.2	chr9	57355493
1.57	6.18e-05	1448153_at	Cox5a	Cytochrome c oxidase, subunit Va, mRNA (cDNA clone MGC:36114 IMAGE:5372849)	36120	IRF8_296	4e-06	1.2	chr9	57355493
1.58	0.000106256	1439267_x_at	Cox5a	Cytochrome c oxidase, subunit Va, mRNA (cDNA clone MGC:36114 IMAGE:5372849)	25688	IRF8_296	4e-06	1.2	chr9	57355493
1.84	4.66e-05	1449024_a_at	Hexa	Hexosaminidase A, mRNA (cDNA clone MGC:18443 IMAGE:4225233)	2363	IRF8_297	4.6e-05	1.5	chr9	59339941
-1.93	9.75e-06	1450431_a_at	Nedd4	Neural precursor cell expressed, developmentally down-regulated 4 (Nedd4), mRNA	-2030	IRF8_298	0.00095	1.1	chr9	72458883
-2.62	4.62e-06	1434310_at	-	Transcribed locus	39011	IRF8_3	2e-08	2.4	chr1	59858590
-1.83	0.000284224	1441652_at	-	Transcribed locus	35633	IRF8_3	2e-08	2.4	chr1	59858590
-3.31	0.000323442	1438467_at	Mgl2	Macrophage galactose-type C-type lectin 2 (Mgl2)	-44003	IRF8_30	0.00034	1.1	chr11	69908456
-1.9	0.00135239	1421944_a_at	Asgr1	Asialoglycoprotein receptor 1, mRNA (cDNA clone MGC:36097 IMAGE:5102469)	37888	IRF8_30	0.00034	1.1	chr11	69908456
1.98	9.18e-05	1439440_x_at	Twf2	twinfilin, actin-binding protein, homolog 2 (Drosophila)	7494	IRF8_300	8.2e-05	1.6	chr9	106080699
2.36	0.0002292	1431292_a_at	Twf2	Twinfilin, actin-binding protein, homolog 2 (Drosophila), mRNA (cDNA clone MGC:5705 IMAGE:3257230)	15801	IRF8_300	8.2e-05	1.6	chr9	106080699
-1.54	0.0087609	1442331_at	-	Transcribed locus	18189	IRF8_300	8.2e-05	1.6	chr9	106080699
-1.97	3.23e-05	1451326_at	Abhd14b	Abhydrolase domain containing 14b (Abhd14b), mRNA	3797	IRF8_301	8.5e-07	1.2	chr9	106310540
1.73	0.000748764	1451969_s_at	Parp3	NAD+ ADP-ribosyltransferase 3 PARP-3	23741	IRF8_301	8.5e-07	1.2	chr9	106310540
2.21	0.00489473	1426210_x_at	Parp3	NAD+ ADP-ribosyltransferase 3 PARP-3	23741	IRF8_301	8.5e-07	1.2	chr9	106310540
-1.72	9.05e-05	1441945_s_at	Abhd14a	Abhydrolase domain containing 14A (Abhd14a), transcript variant 2, mRNA	-12142	IRF8_301	8.5e-07	1.2	chr9	106310540
-1.51	0.00139037	1425699_a_at	Abhd14a	Abhydrolase domain containing 14A (Abhd14a), transcript variant 2, mRNA	-4803	IRF8_301	8.5e-07	1.2	chr9	106310540
2.6	1.08e-05	1426971_at	Ube1l	Ubiquitin-activating enzyme E1-like, mRNA (cDNA clone IMAGE:4013998)	49	IRF8_303	7.3e-08	2	chr9	107833654
2.33	1.1e-05	1426970_a_at	Ube1l	Ubiquitin-activating enzyme E1-like, mRNA (cDNA clone IMAGE:4013998)	49	IRF8_303	7.3e-08	2	chr9	107833654
4.13	0.000577744	1422294_at	Xcr1	Chemokine (C motif) receptor 1 (Xcr1), mRNA	-1394	IRF8_305	1.8e-07	1.3	chr9	123712220
-2.47	0.00123317	1427177_at	Fyco1	FYVE and coiled-coil domain containing 1 (Fyco1), transcript variant 1, mRNA	-11656	IRF8_305	1.8e-07	1.3	chr9	123712220
19.09	1.85e-05	1422978_at	Cybb	Cytochrome b-245, beta polypeptide (Cybb), mRNA	1584	IRF8_307	0.0002	1.4	chrX	8624680
8.12	2.46e-05	1436778_at	Cybb	Cytochrome b-245, beta polypeptide (Cybb), mRNA	-29426	IRF8_307	0.0002	1.4	chrX	8624680
8.29	2.28e-06	1436779_at	Cybb	Cytochrome b-245, beta polypeptide (Cybb), mRNA	-29426	IRF8_307	0.0002	1.4	chrX	8624680
1.5	0.00843943	1421337_at	ENSMUSG00000053512	Predicted gene, ENSMUSG00000053512 (ENSMUSG00000053512), mRNA	-440	IRF8_308	9.4e-05	1.1	chrX	44669423
1.72	0.000918547	1416934_at	Mtm1	X-linked myotubular myopathy gene 1 (Mtm1), mRNA	3334	IRF8_309	3.3e-07	2.7	chrX	67474656
-1.67	0.000413903	1417116_at	Slc6a8	Solute carrier family 6 (neurotransmitter transporter, creatine), member 8, mRNA (cDNA clone IMAGE:5357112)	45607	IRF8_310	9e-12	1.9	chrX	69971476
1.81	0.00293385	1428046_a_at	Zfx	Zinc finger protein X-linked, mRNA (cDNA clone IMAGE:1448640)	-3085	IRF8_311	3.6e-05	2	chrX	90378913
1.77	0.000574992	1428047_s_at	Zfx	Zinc finger protein X-linked, mRNA (cDNA clone IMAGE:1448640)	-3085	IRF8_311	3.6e-05	2	chrX	90378913
1.66	0.038178	1424766_at	Ercc6l	Excision repair cross-complementing rodent repair deficiency complementation group 6 - like, mRNA (cDNA clone MGC:47180 IMAGE	-12625	IRF8_312	9.5e-10	1.7	chrX	98360067
1.95	0.00239643	1420945_at	Atrx	Alpha thalassemia/mental retardation syndrome X-linked homolog (human) (Atrx), mRNA	-5492	IRF8_313	0.00069	1.1	chrX	102137583
1.62	0.00327624	1420946_at	Atrx	Alpha thalassemia/mental retardation syndrome X-linked homolog (human) (Atrx), mRNA	-5492	IRF8_313	0.00069	1.1	chrX	102137583
-1.52	0.0114516	1456832_at	-	Transcribed locus	-42892	IRF8_313	0.00069	1.1	chrX	102137583
2.27	0.000649953	1420948_s_at	Atrx	Alpha thalassemia/mental retardation syndrome X-linked homolog (human) (Atrx), mRNA	-5492	IRF8_313	0.00069	1.1	chrX	102137583
5.82	5.75e-05	1457753_at	Tlr13	toll-like receptor 13	-19934	IRF8_315	1.4e-13	2.2	chrX	102342435
2.4	1.09e-06	1417864_at	Pgk1	Phosphoglycerate kinase 1 (Pgk1), mRNA	-47407	IRF8_315	1.4e-13	2.2	chrX	102342435
-2.11	0.000880063	1459571_at	-	Transcribed locus	-15899	IRF8_316	3.2e-06	1.4	chrX	105298326
-1.53	0.000225045	1441970_at	-	Transcribed locus	-45280	IRF8_317	0.00012	1	chrX	131066144
-1.67	0.00471604	1449550_at	Myo1c	Myosin IC, mRNA (cDNA clone MGC:36155 IMAGE:5344331)	2295	IRF8_32	6.6e-06	2	chr11	75469999
1.86	0.00025352	1425855_a_at	Crk	V-crk sarcoma virus CT10 oncogene homolog (avian), mRNA (cDNA clone MGC:37330 IMAGE:4975654)	-25584	IRF8_32	6.6e-06	2	chr11	75469999
-1.89	2e-06	1419649_s_at	Myo1c	Myosin IC, mRNA (cDNA clone MGC:36155 IMAGE:5344331)	2295	IRF8_32	6.6e-06	2	chr11	75469999
-1.54	0.000367105	1419648_at	Myo1c	Myosin IC, mRNA (cDNA clone MGC:36155 IMAGE:5344331)	2295	IRF8_32	6.6e-06	2	chr11	75469999
1.81	0.00424501	1435597_at	Atad5	ATPase family, AAA domain containing 5, mRNA (cDNA clone MGC:176141 IMAGE:9055792)	-48158	IRF8_33	6e-09	1.7	chr11	79903165
3.21	0.000234774	1451655_at	Slfn8	Schlafen 8, mRNA (cDNA clone IMAGE:3982223)	11448	IRF8_34	0.00076	1.1	chr11	82837039
4.83	3.07e-05	1450165_at	Slfn2	Schlafen 2 (Slfn2), mRNA	-44267	IRF8_34	0.00076	1.1	chr11	82837039
2.22	0.000149248	1444350_at	Slfn10	Schlafen 10, mRNA (cDNA clone IMAGE:40060828)	8549	IRF8_34	0.00076	1.1	chr11	82837039
1.71	0.00989638	1417266_at	Ccl6	Chemokine (C-C motif) ligand 6, mRNA (cDNA clone MGC:6215 IMAGE:3492808)	-2709	IRF8_35	0.00012	1.2	chr11	83412001
3.4	0.00558095	1448898_at	Ccl9	Strain SJL/J small inducible cytokine A10 (ScyA10)	-17180	IRF8_35	0.00012	1.2	chr11	83412001
2.4	0.00253784	1417936_at	Ccl9	Strain SJL/J small inducible cytokine A10 (ScyA10)	-17180	IRF8_35	0.00012	1.2	chr11	83412001
-1.91	0.0101426	1421335_a_at	Vezf1	Vascular endothelial zinc finger 1, mRNA (cDNA clone IMAGE:4913833)	2271	IRF8_36	2.9e-05	1.9	chr11	87886827
-1.74	0.00918666	1444663_at	Vezf1	Vascular endothelial zinc finger 1, mRNA (cDNA clone IMAGE:4913833)	1902	IRF8_36	2.9e-05	1.9	chr11	87886827
-1.55	2.61e-06	1429085_at	Vezf1	Vascular endothelial zinc finger 1, mRNA (cDNA clone IMAGE:4913833)	-11536	IRF8_36	2.9e-05	1.9	chr11	87886827
1.7	0.00421557	1430982_at	Sfrs1	Transcribed locus	22948	IRF8_36	2.9e-05	1.9	chr11	87886827
1.79	0.00031112	1452430_s_at	Sfrs1	ASF mRNA	22922	IRF8_36	2.9e-05	1.9	chr11	87886827
-1.52	0.00224007	1449019_at	Akap1	A kinase (PRKA) anchor protein 1 (Akap1), nuclear gene encoding mitochondrial protein, transcript variant 1, mRNA	-18157	IRF8_37	0.00041	1.9	chr11	88685746
-2.22	0.000222744	1448825_at	Pdk2	Pyruvate dehydrogenase kinase, isoenzyme 2 (Pdk2), mRNA	47757	IRF8_39	7.1e-06	1.2	chr11	94809689
-1.54	0.024231	1455494_at	col1a1	collagen, type I, alpha 1	41016	IRF8_39	7.1e-06	1.2	chr11	94809689
-2.46	2.57e-05	1449439_at	Klf7	Transcribed locus, strongly similar to NP_904340.1 cytochrome b [Mus musculus]	-1479	IRF8_4	2.8e-05	1.8	chr1	64057173
-2.71	1.39e-05	1419356_at	Klf7	Transcribed locus, strongly similar to NP_904340.1 cytochrome b [Mus musculus]	-1479	IRF8_4	2.8e-05	1.8	chr1	64057173
-2.34	1.53e-06	1419355_at	Klf7	Transcribed locus, strongly similar to NP_904340.1 cytochrome b [Mus musculus]	-1479	IRF8_4	2.8e-05	1.8	chr1	64057173
-2.03	0.000109613	1419354_at	Klf7	Transcribed locus, strongly similar to NP_904340.1 cytochrome b [Mus musculus]	-1479	IRF8_4	2.8e-05	1.8	chr1	64057173
-2.68	0.00179642	1458389_at	-	Transcribed locus	-14674	IRF8_4	2.8e-05	1.8	chr1	64057173
-3.18	0.000521795	1437917_at	D530037H12Rik	RIKEN cDNA D530037H12 gene	-7920	IRF8_4	2.8e-05	1.8	chr1	64057173
1.52	0.00996261	1449296_a_at	Cnp	2,3-cyclic nucleotide 3 phosphodiesterase, mRNA (cDNA clone MGC:18578 IMAGE:3669076)	290	IRF8_41	2.8e-07	1.8	chr11	100391352
-1.6	0.000181687	1451666_at	Acly	ATP citrate lyase, mRNA (cDNA clone IMAGE:5346507)	-47332	IRF8_41	2.8e-07	1.8	chr11	100391352
-1.53	0.00809952	1429130_at	Ttc25	Tetratricopeptide repeat domain 25 (Ttc25), mRNA	29568	IRF8_41	2.8e-07	1.8	chr11	100391352
-2.39	3.76e-05	1424130_a_at	Ptrf	polymerase I and transcript release factor	-38189	IRF8_42	4.2e-05	1.1	chr11	100824883
-1.83	0.000141345	1457579_at	-	DNA segment, Chr 11, ERATO Doi 717, expressed	-45054	IRF8_42	4.2e-05	1.1	chr11	100824883
-1.71	0.000116532	1417632_at	Atp6v0a1	ATPase, H+ transporting, lysosomal V0 subunit A1 (Atp6v0a1), mRNA	-677	IRF8_42	4.2e-05	1.1	chr11	100824883
1.56	0.0123158	1417144_at	Tubg1	Tubulin, gamma 1 (Tubg1), mRNA	-4206	IRF8_43	2.4e-11	2.3	chr11	100931963
1.91	0.000450153	1417706_at	Naglu	Alpha-N-acetylglucosaminidase (Sanfilippo disease IIIB) (Naglu), mRNA	45790	IRF8_43	2.4e-11	2.3	chr11	100931963
1.85	0.00477251	1424159_at	Fam134c	Family with sequence similarity 134, member C (Fam134c), transcript variant 1, mRNA	3966	IRF8_43	2.4e-11	2.3	chr11	100931963
1.75	0.00354694	1425930_a_at	Mlx	MAX-like protein X, mRNA (cDNA clone IMAGE:5373403)	28565	IRF8_43	2.4e-11	2.3	chr11	100931963
1.81	3.74e-05	1445897_s_at	Ifi35	Interferon-induced protein 35 (Ifi35), mRNA	-9850	IRF8_44	0.00068	1.1	chr11	101264513
1.79	0.000147856	1459151_x_at	Ifi35	Interferon-induced protein 35 (Ifi35), mRNA	-9850	IRF8_44	0.00068	1.1	chr11	101264513
1.6	0.00353542	1448217_a_at	Rpl27	Ribosomal protein L27, mRNA (cDNA clone MGC:35949 IMAGE:4986323)	5702	IRF8_44	0.00068	1.1	chr11	101264513
2.03	0.000122504	1424617_at	Ifi35	Interferon-induced protein 35 (Ifi35), mRNA	17	IRF8_44	0.00068	1.1	chr11	101264513
-1.6	0.0223599	1422670_at	Rnd2	Rho family GTPase 2 (Rnd2), mRNA	-20509	IRF8_44	0.00068	1.1	chr11	101264513
-1.6	0.000678349	1424666_at	Gpatch8	G patch domain containing 8, mRNA (cDNA clone IMAGE:3983946)	47230	IRF8_45	9.2e-05	1	chr11	102248110
1.77	6.79e-05	1438629_x_at	Grn	Granulin, mRNA (cDNA clone IMAGE:4911018)	-4488	IRF8_45	9.2e-05	1	chr11	102248110
2.29	7.07e-07	1448148_at	Grn	Granulin, mRNA (cDNA clone IMAGE:4911018)	-764	IRF8_45	9.2e-05	1	chr11	102248110
1.97	5.86e-05	1423678_at	BC017643	CDNA sequence BC017643 (BC017643), mRNA	466	IRF8_47	6.2e-22	3.2	chr11	121044926
1.97	5.86e-05	1423678_at	BC017643	CDNA sequence BC017643 (BC017643), mRNA	-6155	IRF8_48	0.00039	1	chr11	121051547
1.79	6.24e-05	1452662_a_at	Eif2s1	Eukaryotic translation initiation factor 2, subunit 1 alpha, mRNA (cDNA clone MGC:25452 IMAGE:4234809)	2609	IRF8_51	0.00015	1.2	chr12	79783232
1.76	0.000173914	1438993_a_at	Atp6v1d	ATPase, H+ transporting, lysosomal V1 subunit D, mRNA (cDNA clone MGC:28226 IMAGE:3991107)	-21205	IRF8_51	0.00015	1.2	chr12	79783232
1.67	1.19e-05	1416952_at	Atp6v1d	ATPase, H+ transporting, lysosomal V1 subunit D, mRNA (cDNA clone MGC:28226 IMAGE:3991107)	-2798	IRF8_51	0.00015	1.2	chr12	79783232
-1.5	0.000936302	1434954_at	Mpp5	Membrane protein, palmitoylated 5 (MAGUK p55 subfamily member 5) (Mpp5), mRNA	25162	IRF8_51	0.00015	1.2	chr12	79783232
1.59	0.00256544	1416951_a_at	Atp6v1d	ATPase, H+ transporting, lysosomal V1 subunit D, mRNA (cDNA clone MGC:28226 IMAGE:3991107)	-2798	IRF8_51	0.00015	1.2	chr12	79783232
2.56	0.00020627	1454632_at	6330442E10Rik	RIKEN cDNA 6330442E10 gene, mRNA (cDNA clone MGC:90839 IMAGE:30361094)	-43671	IRF8_52	0.00038	1.5	chr12	79925658
2.27	0.00424508	1457254_x_at	6330442E10Rik	RIKEN cDNA 6330442E10 gene, mRNA (cDNA clone MGC:90839 IMAGE:30361094)	-44757	IRF8_52	0.00038	1.5	chr12	79925658
4.75	8.47e-05	1455000_at	Gpr68	G protein-coupled receptor 68, mRNA (cDNA clone MGC:144863 IMAGE:40106886)	-8427	IRF8_56	1.6e-08	2.6	chr12	101286844
-1.61	0.00076785	1433712_at	AW555464	Expressed sequence AW555464, mRNA (cDNA clone MGC:176135 IMAGE:9055786)	23672	IRF8_59	8.7e-05	2	chr12	113210105
4.98	7.06e-06	1433678_at	Pld4	Phospholipase D family, member 4, mRNA (cDNA clone MGC:68329 IMAGE:6442038)	-4591	IRF8_59	8.7e-05	2	chr12	113210105
-2.94	0.000402086	1436520_at	Ahnak2	AHNAK nucleoprotein 2, mRNA (cDNA clone MGC:170094 IMAGE:8861489)	11024	IRF8_59	8.7e-05	2	chr12	113210105
1.53	0.0041814	1448721_at	D1Ertd622e	DNA segment, Chr 1, ERATO Doi 622, expressed, mRNA (cDNA clone MGC:36588 IMAGE:5320263)	2289	IRF8_6	1.2e-14	2.4	chr1	99490082
3.62	0.000192874	1430634_a_at	Pfkp	phosphofructokinase, platelet	-549	IRF8_60	6.5e-08	1.7	chr13	6648520
2.05	0.000224396	1416069_at	Pfkp	Phosphofructokinase, platelet, mRNA (cDNA clone IMAGE:4507452)	-497	IRF8_60	6.5e-08	1.7	chr13	6648520
7.52	3.13e-06	1422903_at	Ly86	Lymphocyte antigen 86 (Ly86), mRNA	134	IRF8_62	1.9e-05	1.8	chr13	37352807
15.02	8.78e-05	1442798_x_at	Hk3	hexokinase 3	-16695	IRF8_64	1.5e-06	1.9	chr13	55032545
7.71	0.000222754	1435490_at	Hk3	Hexokinase 3, mRNA (cDNA clone MGC:143940 IMAGE:40095267)	-15671	IRF8_64	1.5e-06	1.9	chr13	55032545
1.51	0.02507	1438847_at	Mxd3	Max dimerization protein 3 (Mxd3), mRNA	7012	IRF8_65	1.3e-10	2.4	chr13	55328172
1.51	9.39e-05	1448202_x_at	Prelid1	PRELI domain containing 1, mRNA (cDNA clone IMAGE:5356044)	-3482	IRF8_65	1.3e-10	2.4	chr13	55328172
1.62	0.00213942	1422970_at	Mxd3	Max dimerization protein 3 (Mxd3), mRNA	11195	IRF8_65	1.3e-10	2.4	chr13	55328172
2.07	0.00787216	1448878_at	Mxd3	Max dimerization protein 3	11195	IRF8_65	1.3e-10	2.4	chr13	55328172
-1.87	0.00337803	1457464_at	-	hypothetical LOC403342	31029	IRF8_65	1.3e-10	2.4	chr13	55328172
-1.53	0.00105989	1456916_at	Nsd1	Nuclear receptor-binding SET-domain protein 1 (Nsd1), mRNA	48202	IRF8_65	1.3e-10	2.4	chr13	55328172
1.74	6.03e-05	1431420_s_at	Prelid1	PRELI domain containing 1, mRNA (cDNA clone IMAGE:5356044)	-3493	IRF8_65	1.3e-10	2.4	chr13	55328172
3.29	0.00034232	1444546_at	Tifab	TRAF-interacting protein with forkhead-associated domain, family member B, mRNA (cDNA clone MGC:32345 IMAGE:5029696)	-6542	IRF8_66	6.9e-05	1.5	chr13	56191187
4.36	0.000161937	1436397_at	Tifab	TRAF-interacting protein with forkhead-associated domain, family member B, mRNA (cDNA clone MGC:32345 IMAGE:5029696)	-2764	IRF8_66	6.9e-05	1.5	chr13	56191187
3.37	2.32e-05	1416942_at	Erap1	Endoplasmic reticulum aminopeptidase 1 (Erap1), mRNA	-33	IRF8_69	2.4e-09	2.8	chr13	75105789
1.71	0.00130203	1434826_at	Rfesd	Rieske (Fe-S) domain containing, mRNA (cDNA clone MGC:40940 IMAGE:5375753)	-36717	IRF8_70	0.00011	1	chr13	76521389
1.51	0.00675831	1419172_at	Dhfr	Dihydrofolate reductase, mRNA (cDNA clone MGC:11577 IMAGE:3707582)	5533	IRF8_71	0.0003	1.3	chr13	93461228
3.53	8.76e-06	1417189_at	Psme2	Proteasome (prosome, macropain) 28 subunit, beta (Psme2), transcript variant 1, mRNA	112	IRF8_76	2.7e-06	1.1	chr14	54544898
2.15	0.00020767	1421322_a_at	Irf9	Interferon regulatory factor 9, mRNA (cDNA clone MGC:13985 IMAGE:3257714)	-13364	IRF8_76	2.7e-06	1.1	chr14	54544898
2.88	2.91e-05	1417056_at	Psme1	Proteasome (prosome, macropain) 28 subunit, alpha (Psme1), mRNA	12381	IRF8_76	2.7e-06	1.1	chr14	54544898
1.97	0.00155346	1455051_at	Rnf31	Premature mRNA for mFLJ00217 protein	-10285	IRF8_76	2.7e-06	1.1	chr14	54544898
1.67	0.00153397	1439038_at	Khnyn	Transcribed locus, strongly similar to NP_001076444.1 short chain dehydrogenase/reductase family 39U, member 1 [Mus musculus]	-9206	IRF8_77	3.2e-08	2.1	chr14	54840277
-1.62	0.020785	1439064_at	BC030046	CDNA sequence BC030046, mRNA (cDNA clone MGC:183956 IMAGE:9087956)	12942	IRF8_77	3.2e-08	2.1	chr14	54840277
2.05	0.000499089	1437643_at	Cenpj	Centromere protein J (Cenpj), mRNA	-32560	IRF8_78	0.0001	1.1	chr14	55529555
1.83	0.00295043	1436120_at	Setdb2	SET domain, bifurcated 2, mRNA (cDNA clone MGC:198726 IMAGE:9054307)	-29190	IRF8_79	2.9e-07	2	chr14	58392955
-1.91	8.27e-06	1456169_at	EG226654	PREDICTED: Mus musculus predicted gene, EG226654, transcript variant 1 (EG226654), mRNA	-6780	IRF8_8	4.3e-18	2.8	chr1	173249003
1.53	0.014039	1458429_at	Arhgap30	MFLJ00267 protein	4831	IRF8_8	4.3e-18	2.8	chr1	173249003
2.66	0.000102792	1436171_at	Arhgap30	MFLJ00267 protein	3998	IRF8_8	4.3e-18	2.8	chr1	173249003
1.56	0.00422155	1426164_a_at	Usf1	Upstream transcription factor 1 short form	-3191	IRF8_8	4.3e-18	2.8	chr1	173249003
2.59	5.41e-05	1417492_at	Ctsb	Cathepsin B, mRNA (cDNA clone MGC:6211 IMAGE:3500700)	-277	IRF8_80	0.00023	1	chr14	62076289
3.07	8.3e-05	1448732_at	Ctsb	Cathepsin B, mRNA (cDNA clone MGC:6211 IMAGE:3500700)	-277	IRF8_80	0.00023	1	chr14	62076289
2.25	3.64e-06	1417490_at	Ctsb	Cathepsin B, mRNA (cDNA clone MGC:6211 IMAGE:3500700)	-277	IRF8_80	0.00023	1	chr14	62076289
-2.27	0.00133522	1458632_at	-	ESTs	-39207	IRF8_82	4.4e-06	1.4	chr14	65826905
-4.14	0.000701558	1458188_at	-	ESTs	-28427	IRF8_82	4.4e-06	1.4	chr14	65826905
-1.92	0.000207884	1419329_at	Sorbs3	Sorbin and SH3 domain containing 3, mRNA (cDNA clone MGC:31726 IMAGE:4920799)	32125	IRF8_83	1.7e-16	2.9	chr14	68910592
1.92	0.000329515	1437356_at	Gpr183	G protein-coupled receptor 183 (Gpr183), mRNA	38182	IRF8_86	5.6e-10	1.5	chr14	121051579
7.71	6.57e-05	1439141_at	Gpr18	G protein-coupled receptor 18, mRNA (cDNA clone MGC:41272 IMAGE:1397739)	-4352	IRF8_86	5.6e-10	1.5	chr14	121051579
1.57	0.000215962	1423929_at	Ubac2	Ubiquitin associated domain containing 2 (Ubac2), mRNA	37791	IRF8_86	5.6e-10	1.5	chr14	121051579
-2.62	0.000271371	1441632_at	-	RIKEN cDNA C130079B09 gene	-22511	IRF8_87	0.00021	1.3	chr15	73251156
-2.03	0.000773422	1453509_at	Lypd2	VLL mRNA for H8C4 protein	6329	IRF8_88	0.00092	1.2	chr15	74555255
-1.64	0.00189309	1416930_at	Ly6d	Lymphocyte antigen 6 complex, locus D, mRNA (cDNA clone MGC:36061 IMAGE:4914126)	35611	IRF8_88	0.00092	1.2	chr15	74555255
-1.69	0.000782106	1438249_at	Usp7	Ubiquitin specific peptidase 7, mRNA (cDNA clone IMAGE:6827231)	22353	IRF8_93	1.8e-05	1.5	chr16	8589652
2.54	0.000129442	1431464_a_at	Pmm2	phosphomannomutase 2	36609	IRF8_93	1.8e-05	1.5	chr16	8589652
1.63	0.0016614	1415976_a_at	Carhsp1	Calcium regulated heat stable protein 1, mRNA (cDNA clone MGC:19027 IMAGE:4166353)	-2324	IRF8_93	1.8e-05	1.5	chr16	8589652
-1.85	0.000833439	1441848_at	-	ESTs	26827	IRF8_93	1.8e-05	1.5	chr16	8589652
1.97	0.0093322	1439379_x_at	Prm1	Protamine 1 (Prm1), mRNA	10907	IRF8_94	0.00017	2	chr16	10699204
6.81	0.000222332	1450446_a_at	Socs1	Suppressor of cytokine signalling-1 (Socs1)	-90	IRF8_94	0.00017	2	chr16	10699204
1.82	0.00151953	1421378_s_at	Abcc1	ATP-binding cassette protein (Abcc1b)	-44305	IRF8_95	0.00018	1.1	chr16	14230832
-4.65	2.29e-07	1448962_at	Myh11	Myosin, heavy polypeptide 11, smooth muscle, mRNA (cDNA clone MGC:13920 IMAGE:3989495)	-25891	IRF8_95	0.00018	1.1	chr16	14230832
4.1	4.13e-05	1418580_at	Rtp4	Receptor transporter protein 4, mRNA (cDNA clone MGC:28210 IMAGE:3990099)	8114	IRF8_96	3e-06	1.9	chr16	23525202
2.82	0.00544649	1449143_at	Rtp4	Receptor transporter protein 4, mRNA (cDNA clone MGC:28210 IMAGE:3990099)	8114	IRF8_96	3e-06	1.9	chr16	23525202
2.13	0.00123928	1420522_at	Ccdc50	Coiled-coil domain containing 50 (Ccdc50), transcript variant 1, mRNA	-14531	IRF8_97	1.2e-07	1.1	chr16	27289764
2.26	6.68e-05	1431072_a_at	Ccdc50	Coiled-coil domain containing 50 (Ccdc50), transcript variant 1, mRNA	-14451	IRF8_97	1.2e-07	1.1	chr16	27289764
1.58	0.0235433	1420523_at	Ccdc50	Coiled-coil domain containing 50 (Ccdc50), transcript variant 1, mRNA	-14531	IRF8_97	1.2e-07	1.1	chr16	27289764
-1.56	0.00394745	1426734_at	Fam43a	CDNA sequence BC022623, mRNA (cDNA clone IMAGE:1178417)	-13253	IRF8_98	2.9e-06	1	chr16	30507623
1.94	0.000112767	1432548_at	Parp14	Poly (ADP-ribose) polymerase family, member 14, mRNA (cDNA clone IMAGE:5065398)	-37	IRF8_99	9e-06	1.3	chr16	35791166
2.78	6.67e-05	1451564_at	Parp14	Poly (ADP-ribose) polymerase family, member 14, mRNA (cDNA clone IMAGE:5065398)	-26078	IRF8_99	9e-06	1.3	chr16	35791166

## Sheet: Intersect ChIP-chip vs IFNg WT 
Differentially regulated genes IRF8 WT F2 mice after treatment with IFNg/CpG, intersected with IRF8 ChIP-chip binding sites
IFNγ expr. profiling			IRF8 Agilent promoter array ChIP-chip
2501 probes regulated > 1.5X			319 IRF8 binding events (2X recruitment and p value <0,001)
Intersection:	199 probes (145 genes) with an IRF8 binding site within 50 Kb
% intersection:	0.06
Expression array fold change	p value	Illumina ID	Gene ID	Gene Name	Distance (bp)	IRF8 site number	p value	ChIP-chip ratio (log2)	probe_Chr	Peak center
-1.69	0.000157743	ILMN_2596569	1700113i22rik	RIKEN cDNA 1700113I22 gene (1700113i22rik), mRNA	-23090	IRF8_44	0.00068	1.1	chr11	101264513
-1.62	0.00668392	ILMN_2913326	2610039C10Rik	RIKEN cDNA 2610039C10 gene (2610039C10Rik), mRNA	1098	IRF8_102	2.7e-05	1.3	chr16	90615165
1.56	4.74e-06	ILMN_2985657	5031414D18Rik	RIKEN cDNA 5031414D18 gene (5031414D18Rik), mRNA	1453	IRF8_84	1.3e-05	1	chr14	73751634
1.59	5.97e-06	ILMN_2615575	5031414D18Rik	RIKEN cDNA 5031414D18 gene (5031414D18Rik), mRNA	1437	IRF8_84	1.3e-05	1	chr14	73751634
1.58	0.00107511	ILMN_1217032	5830411K21Rik	Corpos mRNA, 3 untranslated region	-34030	IRF8_144	3.8e-06	1.4	chr2	44934261
1.8	2.37e-05	ILMN_2888375	6230427J02Rik	RIKEN cDNA 6230427J02 gene, mRNA (cDNA clone MGC:144382 IMAGE:40101503)	10326	IRF8_303	7.3e-08	2	chr9	107833654
1.72	7.44e-06	ILMN_1232627	6330442E10Rik	RIKEN cDNA 6330442E10 gene, mRNA (cDNA clone MGC:90839 IMAGE:30361094)	519	IRF8_52	0.00038	1.5	chr12	79925658
2.27	3.22e-07	ILMN_2834294	6330442E10Rik	RIKEN cDNA 6330442E10 gene, mRNA (cDNA clone MGC:90839 IMAGE:30361094)	519	IRF8_52	0.00038	1.5	chr12	79925658
-1.67	0.00894861	ILMN_2470889	9130227C08Rik	RIKEN cDNA 9130227C08Rik gene, mRNA (cDNA clone MGC:143836 IMAGE:40093805)	14018	IRF8_77	3.2e-08	2.1	chr14	54840277
-1.58	5.87e-05	ILMN_2918440	Aarsd1	Alanyl-tRNA synthetase domain containing 1 (Aarsd1), mRNA	-23090	IRF8_44	0.00068	1.1	chr11	101264513
-1.53	0.00964974	ILMN_1253008	Acat2	Acetyl-Coenzyme A acetyltransferase 2, mRNA (cDNA clone MGC:21591 IMAGE:4500929)	39613	IRF8_105	0.00084	1.3	chr17	12764066
-1.67	0.00269556	ILMN_2945472	Acy1	Aminoacylase 1, mRNA (cDNA clone MGC:11593 IMAGE:3964138)	-14218	IRF8_301	8.5e-07	1.2	chr9	106310540
2.13	0.016992	ILMN_2729103	Adamts2	A disintegrin-like and metallopeptidase (reprolysin type) with thrombospondin type 1 motif, 2, mRNA (cDNA clone IMAGE:4004191	-207	IRF8_25	0.00084	1.5	chr11	50445300
1.6	0.0278173	ILMN_1221851	Adamts2	A disintegrin-like and metallopeptidase (reprolysin type) with thrombospondin type 1 motif, 2, mRNA (cDNA clone IMAGE:4004191	-207	IRF8_25	0.00084	1.5	chr11	50445300
1.56	0.0396968	ILMN_1226259	Adamts2	A disintegrin-like and metallopeptidase (reprolysin type) with thrombospondin type 1 motif, 2, mRNA (cDNA clone IMAGE:4004191	-207	IRF8_25	0.00084	1.5	chr11	50445300
1.58	2.29e-05	ILMN_2918317	Adck5	AarF domain containing kinase 5, mRNA (cDNA clone MGC:69569 IMAGE:6414642)	284	IRF8_89	0.00018	1.3	chr15	76403897
2.57	0.000986781	ILMN_1212938	Aif1	Allograft inflammatory factor 1, mRNA (cDNA clone MGC:35939 IMAGE:5346103)	-163	IRF8_114	1.4e-07	1.6	chr17	34781497
1.76	0.00327955	ILMN_1218123	Aif1	Allograft inflammatory factor 1, mRNA (cDNA clone MGC:35939 IMAGE:5346103)	-163	IRF8_114	1.4e-07	1.6	chr17	34781497
2.43	0.00316623	ILMN_2804487	Aif1	Allograft inflammatory factor 1, mRNA (cDNA clone MGC:35939 IMAGE:5346103)	-163	IRF8_114	1.4e-07	1.6	chr17	34781497
1.52	1.21e-08	ILMN_2664040	Alas1	Aminolevulinic acid synthase 1 (Alas1), mRNA	25528	IRF8_300	8.2e-05	1.6	chr9	106080699
1.73	0.00355012	ILMN_1231204	Amica1	adhesion molecule, interacts with CXADR antigen 1	-1057	IRF8_292	0.00067	1.5	chr9	44829121
-1.79	0.000268002	ILMN_2916782	Apom	Apolipoprotein M, mRNA (cDNA clone MGC:35948 IMAGE:5100655)	-41664	IRF8_114	1.4e-07	1.6	chr17	34781497
1.66	0.0117932	ILMN_1233424	Arhgef2	rho/rac guanine nucleotide exchange factor (GEF) 2	18833	IRF8_166	8.1e-06	1	chr3	88737677
-2.22	3.16e-05	ILMN_2534259	Atad5	ATPase family, AAA domain containing 5	-2430	IRF8_33	6e-09	1.7	chr11	79903165
1.63	0.000122023	ILMN_1213779	Atg2a	ATG2 autophagy related 2 homolog A (S. cerevisiae)	34391	IRF8_129	3.4e-05	2	chr19	6276059
1.52	2.65e-05	ILMN_1237432	Atg2a	1810013C15Rik	34391	IRF8_129	3.4e-05	2	chr19	6276059
2.09	0.000142557	ILMN_2963432	Atg2a	RIKEN cDNA 1810013C15 gene, mRNA (cDNA clone IMAGE:5354495)	34391	IRF8_129	3.4e-05	2	chr19	6276059
-1.5	0.0325424	ILMN_1224110	Bst2	Bone marrow stromal cell antigen 2, mRNA (cDNA clone MGC:28276 IMAGE:4009434)	-96	IRF8_275	4.3e-05	1.4	chr8	74466514
2.09	4.11e-05	ILMN_1254655	Casp4	Caspase 4, apoptosis-related cysteine peptidase (Casp4), mRNA	-10076	IRF8_286	0.0002	1.1	chr9	5298752
1.53	0.000401173	ILMN_2811746	Casp4	Caspase 4, apoptosis-related cysteine peptidase (Casp4), mRNA	-10076	IRF8_286	0.0002	1.1	chr9	5298752
2.32	2.71e-05	ILMN_2811737	Casp4	Caspase 4, apoptosis-related cysteine peptidase (Casp4), mRNA	-10076	IRF8_286	0.0002	1.1	chr9	5298752
-1.93	2.22e-09	ILMN_2709864	Cbwd1	COBW domain containing 1 (Cbwd1), mRNA	-4892	IRF8_134	8.5e-07	1.3	chr19	25033520
-1.61	0.000260939	ILMN_2929518	Cchcr1	Coiled-coil alpha-helical rod protein 1 (Cchcr1), mRNA	-47316	IRF8_116	0.00033	1.7	chr17	35077913
1.85	0.044858	ILMN_2694179	Ccl6	Chemokine (C-C motif) ligand 6, mRNA (cDNA clone MGC:6215 IMAGE:3492808)	-2719	IRF8_35	0.00012	1.2	chr11	83412001
3.94	0.00109604	ILMN_1247832	Cd74	CD74 antigen (invariant polypeptide of major histocompatibility complex, class II antigen-associated), mRNA (cDNA clone MGC:6	-252	IRF8_128	1.8e-08	1.3	chr18	60928965
4.04	0.000164194	ILMN_1221817	Cd74	CD74 antigen (invariant polypeptide of major histocompatibility complex, class II antigen-associated), mRNA (cDNA clone MGC:6	-252	IRF8_128	1.8e-08	1.3	chr18	60928965
3.66	0.000287431	ILMN_3089584	Cd74	CD74 antigen (invariant polypeptide of major histocompatibility complex, class II antigen-associated), mRNA (cDNA clone MGC:6	-252	IRF8_128	1.8e-08	1.3	chr18	60928965
-6.53	6.12e-07	ILMN_1221568	Cdca7	Cell division cycle associated 7 (Cdca7), mRNA	-1966	IRF8_147	1e-06	1.5	chr2	72275032
-1.64	0.0265895	ILMN_2524865	Chi3l4	Chitinase 3-like 4 (Chi3l4), mRNA	-2246	IRF8_175	0.00049	1.6	chr3	106349809
2.18	0.00408692	ILMN_2993314	Clec4n	C-type lectin domain family 4, member n, mRNA (cDNA clone MGC:35901 IMAGE:5376247)	-2063	IRF8_240	0.00051	1.1	chr6	123193399
-2.43	0.000265066	ILMN_1241320	Clspn	Claspin	-3600	IRF8_198	3.6e-19	3	chr4	126055639
-3.38	0.000404163	ILMN_2623056	Clspn	Claspin	-3600	IRF8_198	3.6e-19	3	chr4	126055639
-3.57	0.000324342	ILMN_2858359	Clspn	Claspin	-3600	IRF8_198	3.6e-19	3	chr4	126055639
1.63	0.0117099	ILMN_1218353	Cnrip1	cannabinoid receptor interacting protein 1	-38529	IRF8_22	1.5e-08	1.5	chr11	16913060
-1.87	3.39e-05	ILMN_2633039	Cox18	BC038311	-211	IRF8_211	0.00041	1.4	chr5	91299411
-1.94	8.91e-05	ILMN_3002011	Cox18	CDNA sequence BC038311, mRNA (cDNA clone IMAGE:1314161)	-211	IRF8_211	0.00041	1.4	chr5	91299411
-1.51	0.00167893	ILMN_2671689	Cox7b	Cytochrome c oxidase subunit VIIb, mRNA (cDNA clone MGC:35766 IMAGE:4987472)	1178	IRF8_314	0.00063	1.4	chrX	102219597
1.82	2.92e-07	ILMN_2707409	Csf3r	Colony stimulating factor 3 receptor (granulocyte) (Csf3r), mRNA	-5267	IRF8_197	0.00027	2.1	chr4	125521587
1.82	7.48e-07	ILMN_2746501	Csf3r	Colony stimulating factor 3 receptor (granulocyte) (Csf3r), mRNA	-5267	IRF8_197	0.00027	2.1	chr4	125521587
3.35	1.1e-07	ILMN_1255648	Csf3r	Colony stimulating factor 3 receptor (granulocyte) (Csf3r), mRNA	-5267	IRF8_197	0.00027	2.1	chr4	125521587
2.42	1.26e-07	ILMN_1241302	Csf3r	Colony stimulating factor 3 receptor (granulocyte) (Csf3r), mRNA	-5267	IRF8_197	0.00027	2.1	chr4	125521587
3.45	3.23e-07	ILMN_2806180	Csf3r	Colony stimulating factor 3 receptor (granulocyte) (Csf3r), mRNA	-5267	IRF8_197	0.00027	2.1	chr4	125521587
6.61	5.25e-05	ILMN_1215862	Cxcl9	Chemokine (C-X-C motif) ligand 9, mRNA (cDNA clone MGC:6179 IMAGE:3257716)	46690	IRF8_215	1.4e-06	1.1	chr5	93356589
3.04	0.0427351	ILMN_2770066	Cyp4f18	Cytochrome P450, family 4, subfamily f, polypeptide 18, mRNA (cDNA clone MGC:19144 IMAGE:4218398)	1102	IRF8_276	0.00022	1	chr8	74937513
2.14	0.00734574	ILMN_3090207	Cyp4f18	Cytochrome P450, family 4, subfamily f, polypeptide 18, mRNA (cDNA clone MGC:19144 IMAGE:4218398)	1102	IRF8_276	0.00022	1	chr8	74937513
-2.48	0.00803124	ILMN_2711355	Dmwd	Dystrophia myotonica-containing WD repeat motif, mRNA (cDNA clone MGC:37679 IMAGE:5054380)	8460	IRF8_248	6.5e-06	1.1	chr7	18243182
-3.17	0.00578977	ILMN_2914010	Dmwd	Dystrophia myotonica-containing WD repeat motif, mRNA (cDNA clone MGC:37679 IMAGE:5054380)	8460	IRF8_248	6.5e-06	1.1	chr7	18243182
-2.76	4.45e-06	ILMN_2720451	Dnmt1	DNA (cytosine-5)-methyltransferase (Dnmt1)	-27162	IRF8_288	4.5e-06	1.5	chr9	20730437
1.83	0.00063158	ILMN_2451389	Dpysl2	Dihydropyrimidinase-like 2 (Dpysl2), mRNA	-4107	IRF8_82	4.4e-06	1.4	chr14	65826905
1.66	0.0022395	ILMN_3162671	EG432555	Predicted gene, EG432555 (EG432555), mRNA	30706	IRF8_23	3.7e-10	2.3	chr11	48714869
-1.54	0.00019752	ILMN_2618481	Eif4a1	Eukaryotic translation initiation factor 4A1 (Eif4a1), mRNA	6269	IRF8_29	2.3e-05	1.7	chr11	69482349
-1.54	0.00019752	ILMN_2618481	Eif4a1	Eukaryotic translation initiation factor 4A1 (Eif4a1), mRNA	1822	IRF8_29	2.3e-05	1.7	chr11	69482349
-1.81	7.29e-05	ILMN_1218041	Ercc6l	Excision repair cross-complementing rodent repair deficiency complementation group 6 - like, mRNA (cDNA clone MGC:47180 IMAGE	-257	IRF8_312	9.5e-10	1.7	chrX	98360067
1.51	4.42e-05	ILMN_1258076	Etv3	Mitogenic Ets transcriptional suppressor METS	-4060	IRF8_165	7.6e-10	1.9	chr3	87607274
-1.73	0.0173068	ILMN_2696360	Fastkd3	FAST kinase domains 3 (Fastkd3), mRNA	1614	IRF8_68	0.00054	1.3	chr13	69051244
6.05	7.15e-06	ILMN_2917497	Fcgrt	Fc receptor, IgG, alpha chain transporter, mRNA (cDNA clone MGC:6014 IMAGE:3485649)	-32649	IRF8_253	0.00035	1.4	chr7	45004473
5.16	1.11e-05	ILMN_1221819	Fcgrt	Fc receptor, IgG, alpha chain transporter, mRNA (cDNA clone MGC:6014 IMAGE:3485649)	-32649	IRF8_253	0.00035	1.4	chr7	45004473
-1.76	1.31e-05	ILMN_1237990	Gale	Galactose-4-epimerase, UDP, mRNA (cDNA clone MGC:36852 IMAGE:4224021)	-15348	IRF8_203	3.2e-05	1	chr4	135220455
-1.73	9.36e-07	ILMN_2588056	Gapdh	Glyceraldehyde-3-phosphate dehydrogenase (Gapdh), mRNA	-36375	IRF8_143	1e-08	2.6	chr2	43377782
3.63	0.00154394	ILMN_3122961	Gbp2	Guanylate binding protein 2, mRNA (cDNA clone MGC:41173 IMAGE:1230883)	-31	IRF8_186	3.7e-05	1.1	chr3	142557997
1.94	0.000578979	ILMN_3047389	Gbp2	Guanylate binding protein 2, mRNA (cDNA clone MGC:41173 IMAGE:1230883)	-31	IRF8_186	3.7e-05	1.1	chr3	142557997
2.98	0.00404075	ILMN_2918002	Gbp3	Guanylate binding protein 3, mRNA (cDNA clone MGC:29218 IMAGE:5036920)	-29717	IRF8_184	3e-15	2.6	chr3	142467721
3.1	0.00257511	ILMN_1244513	Gbp3	Guanylate binding protein 3, mRNA (cDNA clone MGC:29218 IMAGE:5036920)	-29717	IRF8_184	3e-15	2.6	chr3	142467721
3.1	0.00257511	ILMN_1244513	Gbp3	Guanylate binding protein 3, mRNA (cDNA clone MGC:29218 IMAGE:5036920)	447	IRF8_185	6.3e-07	2.5	chr3	142497885
2.98	0.00404075	ILMN_2918002	Gbp3	Guanylate binding protein 3, mRNA (cDNA clone MGC:29218 IMAGE:5036920)	447	IRF8_185	6.3e-07	2.5	chr3	142497885
2.59	0.00112549	ILMN_1244866	Gbp5	Guanylate binding protein 5 (Gbp5), mRNA	33435	IRF8_184	3e-15	2.6	chr3	142467721
1.73	0.00949809	ILMN_2860645	Gbp6	Guanylate binding protein 6 (Gbp6), mRNA	30157	IRF8_185	6.3e-07	2.5	chr3	142497885
1.73	0.00949809	ILMN_2860645	Gbp6	Guanylate binding protein 6 (Gbp6), mRNA	-7	IRF8_184	3e-15	2.6	chr3	142467721
1.51	0.0072851	ILMN_2860649	Gbp6	Guanylate binding protein 6 (Gbp6), mRNA	30157	IRF8_185	6.3e-07	2.5	chr3	142497885
1.51	0.0072851	ILMN_2860649	Gbp6	Guanylate binding protein 6 (Gbp6), mRNA	-7	IRF8_184	3e-15	2.6	chr3	142467721
1.93	7.65e-07	ILMN_1230243	Gnal1	Guanine nucleotide binding protein-like 1, mRNA (cDNA clone MGC:11530 IMAGE:3155411)	41038	IRF8_117	1.9e-11	2.5	chr17	35629046
1.78	6.27e-07	ILMN_2932824	Gnal1	Guanine nucleotide binding protein-like 1, mRNA (cDNA clone MGC:11530 IMAGE:3155411)	41038	IRF8_117	1.9e-11	2.5	chr17	35629046
-1.83	1.24e-07	ILMN_2633275	Golt1b	Golgi transport 1 homolog B (S. cerevisiae) (Golt1b), mRNA	4095	IRF8_245	1.1e-06	1.3	chr6	142348538
2.83	7.73e-06	ILMN_1213809	Gpr18	G protein-coupled receptor 18, mRNA (cDNA clone MGC:41272 IMAGE:1397739)	-554	IRF8_86	5.6e-10	1.5	chr14	121051579
-1.99	0.00159824	ILMN_1220101	Gpr183	G protein-coupled receptor 183 (Gpr183), mRNA	48705	IRF8_86	5.6e-10	1.5	chr14	121051579
1.86	0.000570477	ILMN_2732996	Gpr68	G protein-coupled receptor 68, mRNA (cDNA clone MGC:144863 IMAGE:40106886)	22404	IRF8_56	1.6e-08	2.6	chr12	101286844
1.75	0.00181957	ILMN_2562032	Gripap1	GRIP1 associated protein 1, mRNA (cDNA clone MGC:178872 IMAGE:9053864)	-91	IRF8_306	9.5e-14	2.5	chrX	6946633
1.5	0.00286005	ILMN_2737940	Grtp1	GH regulated TBC protein 1, mRNA (cDNA clone MGC:27905 IMAGE:3500563)	44954	IRF8_272	4.2e-05	1.7	chr8	13155643
1.61	0.000947726	ILMN_2777474	H2-D1	MHC class Ib antigen Qa-1 (H2-T23)	11708	IRF8_117	1.9e-11	2.5	chr17	35629046
1.56	0.000181228	ILMN_1223179	H2-D1	MHC class Ib antigen Qa-1 (H2-T23)	11708	IRF8_117	1.9e-11	2.5	chr17	35629046
1.61	0.000909472	ILMN_2777471	H2-D1	MHC class Ib antigen Qa-1 (H2-T23)	11708	IRF8_117	1.9e-11	2.5	chr17	35629046
2.47	0.000292349	ILMN_2866856	H2-DMa	Histocompatibility 2, class II, locus DMa, mRNA (cDNA clone MGC:5743 IMAGE:3591389)	7514	IRF8_110	8.9e-05	1.2	chr17	33753617
2.67	8.37e-05	ILMN_2777769	H2-DMa	Histocompatibility 2, class II, locus DMa, mRNA (cDNA clone MGC:5743 IMAGE:3591389)	7514	IRF8_110	8.9e-05	1.2	chr17	33753617
3.01	0.00127132	ILMN_1244977	H2-DMb1	Histocompatibility 2, class II, locus Mb1, mRNA (cDNA clone MGC:5741 IMAGE:3486844)	-10236	IRF8_110	8.9e-05	1.2	chr17	33753617
3.01	0.00127132	ILMN_1244977	H2-DMb1	Histocompatibility 2, class II, locus Mb1, mRNA (cDNA clone MGC:5741 IMAGE:3486844)	44628	IRF8_111	3.7e-07	2.3	chr17	33808481
2.83	0.000456853	ILMN_2589164	H2-DMb2	Histocompatibility 2, class II, locus Mb2 (H2-DMb2), mRNA	-10236	IRF8_110	8.9e-05	1.2	chr17	33753617
2.83	0.000456853	ILMN_2589164	H2-DMb2	Histocompatibility 2, class II, locus Mb2 (H2-DMb2), mRNA	44628	IRF8_111	3.7e-07	2.3	chr17	33808481
2.83	0.000456853	ILMN_2589164	H2-DMb2	Histocompatibility 2, class II, locus Mb2 (H2-DMb2), mRNA	-2313	IRF8_110	8.9e-05	1.2	chr17	33753617
3.91	0.00258106	ILMN_2741935	H2-Ea	Bactrianus MHC class II antigen H-2E alpha precursor (allele w301)	-3130	IRF8_112	8.6e-17	2.2	chr17	33955356
2.83	0.0103364	ILMN_1239102	H2-Eb1	Histocompatibility 2, class II antigen E beta (H2-Eb1), mRNA	41763	IRF8_112	8.6e-17	2.2	chr17	33955356
1.99	0.02105	ILMN_2951592	H2-Q8	Histocompatibility 2, Q region locus 8 (H2-Q8), mRNA	-14605	IRF8_115	5.3e-16	3.1	chr17	34987583
-1.85	0.0164126	ILMN_2788073	Hmox1	Heme oxygenase (decycling) 1, mRNA (cDNA clone MGC:18463 IMAGE:4235374)	-3723	IRF8_277	4.4e-08	1.7	chr8	77985940
1.68	0.0136329	ILMN_1217328	Hoxc6	Homeo box C6 (Hoxc6), mRNA	-45559	IRF8_91	1.8e-07	2.2	chr15	102792037
2.21	5.26e-05	ILMN_2896601	Icam1	Intercellular adhesion molecule 1 (Icam1), mRNA	-35950	IRF8_288	4.5e-06	1.5	chr9	20730437
2.25	3.15e-07	ILMN_2746681	ICB-1	cDNA sequence BC013712	35775	IRF8_200	5.5e-09	1.6	chr4	132032688
-1.53	0.000137151	ILMN_1243499	Ide	Insulin degrading enzyme (Ide), mRNA	7871	IRF8_138	0.00041	1.3	chr19	37395125
-2.58	0.0035692	ILMN_1214071	Ifitm1	Interferon induced transmembrane protein 1 (Ifitm1), transcript variant 1, mRNA	49867	IRF8_268	7.8e-06	1.1	chr7	140868408
1.79	4.76e-05	ILMN_1245129	Ifitm1	Interferon induced transmembrane protein 1 (Ifitm1), transcript variant 1, mRNA	49867	IRF8_268	7.8e-06	1.1	chr7	140868408
1.63	0.0159475	ILMN_1218181	Ifitm6	interferon induced transmembrane protein 6	-180	IRF8_268	7.8e-06	1.1	chr7	140868408
2.03	3.94e-07	ILMN_1216057	Il6ra	Interleukin 6 receptor, alpha (Il6ra), mRNA	1859	IRF8_167	1.2e-14	2.3	chr3	89997227
2.1	2.08e-07	ILMN_2706430	Il6ra	Interleukin 6 receptor, alpha (Il6ra), mRNA	1859	IRF8_167	1.2e-14	2.3	chr3	89997227
2.1	7.64e-05	ILMN_1255743	Il6ra	Interleukin 6 receptor, alpha (Il6ra), mRNA	1859	IRF8_167	1.2e-14	2.3	chr3	89997227
-1.75	0.000135452	ILMN_2775891	Ilf2	Interleukin enhancer binding factor 2, mRNA (cDNA clone MGC:30414 IMAGE:5012365)	-48739	IRF8_26	5.5e-06	1.2	chr11	58146499
1.83	0.000134029	ILMN_1248389	Inpp5k	Strain ILS putative phosphoinositide 5-phosphatase type II	22816	IRF8_32	6.6e-06	2	chr11	75469999
1.84	5.13e-05	ILMN_2933431	Inpp5k	Strain ILS putative phosphoinositide 5-phosphatase type II	22816	IRF8_32	6.6e-06	2	chr11	75469999
1.83	3.93e-05	ILMN_2665131	Ip6k1	Inositol hexaphosphate kinase 1, mRNA (cDNA clone IMAGE:4483068)	-27036	IRF8_303	7.3e-08	2	chr9	107833654
-1.65	0.000175225	ILMN_2663585	Jdp2	Jdp2 mRNA for jun dimerization protein 2	-1190	IRF8_55	9.5e-10	1.6	chr12	86487329
-2.22	0.00501145	ILMN_2866970	Kif11	Kinesin-related mitotic motor protein	-46422	IRF8_138	0.00041	1.3	chr19	37395125
-2.08	0.0134283	ILMN_1226979	Kifc1	Kinesin family member C1 (Kifc1), mRNA	-33337	IRF8_108	9.6e-05	2.3	chr17	33530109
-1.54	6.27e-05	ILMN_2433213	Klf7	Kruppel-like factor 7 (ubiquitous), mRNA (cDNA clone MGC:30443 IMAGE:3601534)	-615	IRF8_4	2.8e-05	1.8	chr1	64057173
1.7	8.07e-05	ILMN_1214750	Kynu	Kynureninase (L-kynurenine hydrolase), mRNA (cDNA clone MGC:30315 IMAGE:5136970)	444	IRF8_143	1e-08	2.6	chr2	43377782
-2.06	0.000165417	ILMN_1257965	Ldha	Lactate dehydrogenase A, mRNA (cDNA clone IMAGE:3491850)	17381	IRF8_255	0.00099	1.8	chr7	46726898
2.45	0.000288475	ILMN_2609323	Lst1	leukocyte specific transcript 1	14994	IRF8_114	1.4e-07	1.6	chr17	34781497
1.73	0.000210808	ILMN_1258283	Ltb	Lymphotoxin B (Ltb), mRNA	-21077	IRF8_114	1.4e-07	1.6	chr17	34781497
2.35	7.91e-06	ILMN_2671923	Ly86	Lymphocyte antigen 86 (Ly86), mRNA	-34	IRF8_62	1.9e-05	1.8	chr13	37352807
-1.92	7.87e-05	ILMN_2651126	Lyar	Ly1 antibody reactive clone (Lyar), mRNA	3950	IRF8_209	0.00062	2.6	chr5	38512669
1.59	0.00491169	ILMN_1247933	Lyz1	Lysozyme 1 (Lyz1), mRNA	7669	IRF8_16	0.00052	1.2	chr10	116689324
1.57	0.00227678	ILMN_2766780	Lyz2	Lysozyme 2, mRNA (cDNA clone IMAGE:2655292)	-2927	IRF8_16	0.00052	1.2	chr10	116689324
1.62	5.95e-05	ILMN_1244876	Man2b2	mannosidase 2, alpha B2	-13232	IRF8_208	1.8e-13	1.9	chr5	37119165
1.7	0.0294051	ILMN_1215632	Marcksl1	MARCKS-like 1, mRNA (cDNA clone MGC:6254 IMAGE:3257582)	-456	IRF8_199	0.00089	3	chr4	129015429
1.88	0.0382944	ILMN_1250438	Marcksl1	MARCKS-like 1, mRNA (cDNA clone MGC:6254 IMAGE:3257582)	-456	IRF8_199	0.00089	3	chr4	129015429
1.65	0.0422347	ILMN_2617162	Marcksl1	MARCKS-like 1, mRNA (cDNA clone MGC:6254 IMAGE:3257582)	-456	IRF8_199	0.00089	3	chr4	129015429
-4.53	5.72e-08	ILMN_1250907	Mcm2	Minichromosome maintenance deficient 2 mitotin (S. cerevisiae) (Mcm2), mRNA	-5195	IRF8_238	0.00058	1.1	chr6	88869536
-4.28	7.66e-05	ILMN_2742849	Mcm5	Minichromosome maintenance deficient 5, cell division cycle 46 (S. cerevisiae) (Mcm5), mRNA	-19701	IRF8_277	4.4e-08	1.7	chr8	77985940
2.03	0.000146788	ILMN_2707099	Mgl2	Macrophage galactose-type C-type lectin 2 (Mgl2)	-38068	IRF8_30	0.00034	1.1	chr11	69908456
2.89	4.91e-05	ILMN_2707319	Mgl2	Macrophage galactose-type C-type lectin 2 (Mgl2)	-38068	IRF8_30	0.00034	1.1	chr11	69908456
-2.27	3.6e-05	ILMN_3006767	Mlkl	Mixed lineage kinase domain-like, mRNA (cDNA clone MGC:38580 IMAGE:5354568)	372	IRF8_284	3.4e-05	1.1	chr8	114224478
-1.65	3.04e-06	ILMN_2659762	Mrpl18	Mitochondrial ribosomal protein L18, mRNA (cDNA clone MGC:12024 IMAGE:3603233)	-4789	IRF8_105	0.00084	1.3	chr17	12764066
-1.54	0.000157544	ILMN_2515871	Msh3	MutS homolog 3 (E. coli) (Msh3), mRNA	-5472	IRF8_71	0.0003	1.3	chr13	93461228
2.13	0.0103918	ILMN_2657867	Napsa	Napsin A aspartic peptidase, mRNA (cDNA clone MGC:25302 IMAGE:4221844)	-136	IRF8_252	4.9e-07	1.9	chr7	44440338
2.2	0.00718911	ILMN_1230302	Napsa	Napsin A aspartic peptidase, mRNA (cDNA clone MGC:25302 IMAGE:4221844)	-136	IRF8_252	4.9e-07	1.9	chr7	44440338
2.12	0.0111061	ILMN_2781030	Napsa	Napsin A aspartic peptidase, mRNA (cDNA clone MGC:25302 IMAGE:4221844)	-136	IRF8_252	4.9e-07	1.9	chr7	44440338
-1.62	0.000581666	ILMN_2625746	Ncapd2	RIKEN cDNA 2810406C15 gene, mRNA (cDNA clone IMAGE:5354373)	-40138	IRF8_241	1.3e-07	1.5	chr6	125197352
-2.29	0.00304736	ILMN_2956102	Ncapd2	RIKEN cDNA 2810406C15 gene, mRNA (cDNA clone IMAGE:5354373)	-40138	IRF8_241	1.3e-07	1.5	chr6	125197352
1.65	1.3e-05	ILMN_2619380	Nckipsd	NCK interacting protein with SH3 domain (Nckipsd), mRNA	1539	IRF8_304	3.3e-06	1.3	chr9	108667161
-1.75	7.86e-06	ILMN_1246069	Ndufab1	NADH dehydrogenase (ubiquinone) 1, alpha/beta subcomplex, 1, mRNA (cDNA clone MGC:106626 IMAGE:6815043)	-36532	IRF8_266	2.1e-06	2.4	chr7	121929523
-1.71	8.32e-07	ILMN_1247777	Ndufab1	NADH dehydrogenase (ubiquinone) 1, alpha/beta subcomplex, 1, mRNA (cDNA clone MGC:106626 IMAGE:6815043)	-36489	IRF8_266	2.1e-06	2.4	chr7	121929523
-1.67	5.59e-06	ILMN_2551227	Ndufab1	NADH dehydrogenase (ubiquinone) 1, alpha/beta subcomplex, 1, mRNA (cDNA clone MGC:106626 IMAGE:6815043)	-36489	IRF8_266	2.1e-06	2.4	chr7	121929523
1.91	0.000101332	ILMN_2690551	Nfkbie	Nuclear factor of kappa light polypeptide gene enhancer in B-cells inhibitor, epsilon, mRNA (cDNA clone MGC:31667 IMAGE:49099	18673	IRF8_120	7.4e-08	1.5	chr17	45037957
-1.82	1.82e-06	ILMN_2756716	Nup160	Nucleoporin 160 (Nup160), mRNA	-3809	IRF8_153	0.00034	1	chr2	90474245
-1.71	1.23e-05	ILMN_2421046	Nup35	Mitotic phosphoprotein 44	-37808	IRF8_149	4.4e-16	1.9	chr2	80380267
-1.67	0.00136647	ILMN_2656021	Osbpl3	Oxysterol binding protein-like 3 (Osbpl3), mRNA	-1962	IRF8_231	2e-13	3	chr6	50387749
-1.77	0.000696555	ILMN_2974064	Osbpl3	Oxysterol binding protein-like 3 (Osbpl3), mRNA	-1962	IRF8_231	2e-13	3	chr6	50387749
1.76	0.0343147	ILMN_1229197	OTTMUSG00000016644	Predicted gene, OTTMUSG00000016644 (OTTMUSG00000016644), transcript variant 2, mRNA	-41479	IRF8_137	8.6e-08	1.3	chr19	34706803
1.81	0.0199187	ILMN_2825803	Parp14	Poly (ADP-ribose) polymerase family, member 14, mRNA (cDNA clone IMAGE:5065398)	125	IRF8_99	9e-06	1.3	chr16	35791166
1.65	1.44e-05	ILMN_2598402	Parp8	poly (ADP-ribose) polymerase family, member 8	-2896	IRF8_72	3.5e-12	2.3	chr13	118147693
1.57	0.0064243	ILMN_2607408	Pcbp4	Poly(rC) binding protein 4, mRNA (cDNA clone MGC:6891 IMAGE:2654291)	-1451	IRF8_301	8.5e-07	1.2	chr9	106310540
-1.61	0.000867647	ILMN_2673233	Pfkp	Phosphofructokinase, platelet, mRNA (cDNA clone IMAGE:4507452)	-497	IRF8_60	6.5e-08	1.7	chr13	6648520
-1.62	0.000443389	ILMN_1237695	Pfkp	Phosphofructokinase, platelet, mRNA (cDNA clone IMAGE:4507452)	-497	IRF8_60	6.5e-08	1.7	chr13	6648520
-2.12	0.000112618	ILMN_2651886	Pgk1	Phosphoglycerate kinase 1 (Pgk1), mRNA	-47384	IRF8_315	1.4e-13	2.2	chrX	102342435
-2.51	0.000335066	ILMN_2790181	Phgdh	3-phosphoglycerate dehydrogenase, mRNA (cDNA clone MGC:117966 IMAGE:6311873)	2526	IRF8_173	3.2e-07	2.2	chr3	98422869
1.51	0.0228159	ILMN_1234223	Pld4	Phospholipase D family, member 4, mRNA (cDNA clone MGC:68329 IMAGE:6442038)	1642	IRF8_59	8.7e-05	2	chr12	113210105
1.56	0.00121254	ILMN_1238592	Plekhh1	Pleckstrin homology domain containing, family H (with MyTH4 domain) member 1, mRNA (cDNA clone IMAGE:3495084)	-22376	IRF8_52	0.00038	1.5	chr12	79925658
-2.57	0.00477173	ILMN_1255053	Plk1	Dynactin 5, mRNA (cDNA clone MGC:19347 IMAGE:4235312)	-21110	IRF8_266	2.1e-06	2.4	chr7	121929523
-2.74	2.85e-06	ILMN_2655577	Pold1	Polymerase (DNA directed), delta 1, catalytic subunit, mRNA (cDNA clone MGC:6109 IMAGE:3257174)	-23447	IRF8_252	4.9e-07	1.9	chr7	44440338
1.76	0.00102596	ILMN_2923615	Ppm1k	Protein phosphatase 1K (PP2C domain containing), mRNA (cDNA clone MGC:170098 IMAGE:8861493)	-355	IRF8_234	3.3e-10	1.8	chr6	57465359
1.58	4.65e-07	ILMN_2592507	Ppp1r9b	Protein phosphatase 1, regulatory subunit 9B, mRNA (cDNA clone IMAGE:5362891)	2564	IRF8_39	7.1e-06	1.2	chr11	94809689
2.09	0.00300335	ILMN_2639155	Prcp	Prolylcarboxypeptidase (angiotensinase C), mRNA (cDNA clone IMAGE:4222343)	3511	IRF8_262	5.7e-21	2.9	chr7	92754000
-1.66	6.67e-05	ILMN_2948712	Prmt3	Protein arginine N-methyltransferase 3, mRNA (cDNA clone IMAGE:3500453)	-23757	IRF8_256	0.00018	1	chr7	49622610
-3.5	1.51e-06	ILMN_2999654	Psmc3ip	Proteasome (prosome, macropain) 26S subunit, ATPase 3, interacting protein, mRNA (cDNA clone MGC:29091 IMAGE:5027493)	-20437	IRF8_43	2.4e-11	2.3	chr11	100931963
-1.56	0.0007898	ILMN_2615901	Ptk2	PTK2 protein tyrosine kinase 2 (Ptk2), transcript variant 1, mRNA	-709	IRF8_87	0.00021	1.3	chr15	73251156
1.52	6.41e-05	ILMN_2899788	Rgl2	Ral guanine nucleotide dissociation stimulator-like 2 (Rgl2), mRNA	-10240	IRF8_108	9.6e-05	2.3	chr17	33530109
1.52	6.41e-05	ILMN_2899788	Rgl2	Ral guanine nucleotide dissociation stimulator-like 2 (Rgl2), mRNA	48912	IRF8_109	5.4e-07	1.4	chr17	33589261
1.93	9.35e-05	ILMN_2790097	Rhoc	Ras homolog gene family, member C, mRNA (cDNA clone MGC:5971 IMAGE:3585988)	28050	IRF8_174	0.00014	2.3	chr3	104945117
1.5	0.000845573	ILMN_2749437	Rhoc	Ras homolog gene family, member C, mRNA (cDNA clone MGC:5971 IMAGE:3585988)	28050	IRF8_174	0.00014	2.3	chr3	104945117
3.02	1.78e-05	ILMN_2959272	Rnu6	U6 small nuclear RNA (Rnu6).	38413	IRF8_113	1.3e-11	2.4	chr17	34257445
-1.87	0.000893175	ILMN_2597840	Rpa2	Replication protein A2, mRNA (cDNA clone MGC:6146 IMAGE:3586727)	-7720	IRF8_200	5.5e-09	1.6	chr4	132032688
-1.87	1.13e-05	ILMN_2602687	Rpa2	Replication protein A2, mRNA (cDNA clone MGC:6146 IMAGE:3586727)	-7720	IRF8_200	5.5e-09	1.6	chr4	132032688
-1.57	0.00148359	ILMN_2629856	Rrp15	Ribosomal RNA processing 15 homolog (S. cerevisiae), mRNA (cDNA clone MGC:8134 IMAGE:3589453)	45692	IRF8_10	1.1e-06	2.4	chr1	188404454
-1.63	0.00265144	ILMN_1223551	Rrp9	U3-55k protein	-23524	IRF8_301	8.5e-07	1.2	chr9	106310540
-1.51	8.86e-06	ILMN_3142235	Sfrs1	ASF mRNA	23259	IRF8_36	2.9e-05	1.9	chr11	87886827
-1.55	7.47e-05	ILMN_2591814	Sfrs1	ASF mRNA	23259	IRF8_36	2.9e-05	1.9	chr11	87886827
1.53	0.0142608	ILMN_2987709	Slc15a3	Solute carrier family 15, member 3 (Slc15a3), mRNA	2669	IRF8_130	1.4e-08	1.8	chr19	10909441
1.77	0.000179609	ILMN_2606502	Tapbpl	TAP binding protein-like (Tapbpl), mRNA	127	IRF8_241	1.3e-07	1.5	chr6	125197352
2.35	7.03e-07	ILMN_2974611	Tapbpl	TAP binding protein-like (Tapbpl), mRNA	127	IRF8_241	1.3e-07	1.5	chr6	125197352
-3	0.00064626	ILMN_2624827	Tcf19	Transcription factor 19 (Tcf19), mRNA	46964	IRF8_116	0.00033	1.7	chr17	35077913
1.56	3.12e-07	ILMN_2721982	Tcfe3	Transcription factor E3 (Tcfe3), transcript variant 2, mRNA	27114	IRF8_306	9.5e-14	2.5	chrX	6946633
-1.74	8.74e-06	ILMN_2608933	Tcof1	Treacher Collins Franceschetti syndrome 1, homolog (Tcof1), mRNA	45321	IRF8_128	1.8e-08	1.3	chr18	60928965
1.54	0.000483674	ILMN_1250103	Tle2	Transducin-like enhancer of split 2, homolog of Drosophila E(spl) (Tle2), mRNA	30602	IRF8_14	1.7e-05	1.8	chr10	81008292
1.59	0.000120215	ILMN_2669225	Tle2	Transducin-like enhancer of split 2, homolog of Drosophila E(spl) (Tle2), mRNA	30602	IRF8_14	1.7e-05	1.8	chr10	81008292
1.67	0.000696657	ILMN_2900617	Tle6	Transducin-like enhancer of split 6, homolog of Drosophila E(spl) (Tle6), mRNA	-4090	IRF8_14	1.7e-05	1.8	chr10	81008292
1.53	2.66e-06	ILMN_2849322	Tlr9	Toll-like receptor 9 (Tlr9), mRNA	1	IRF8_300	8.2e-05	1.6	chr9	106080699
1.92	2.23e-06	ILMN_2964473	Tmem168	Transmembrane protein 168, mRNA (cDNA clone MGC:27964 IMAGE:3594306)	-1543	IRF8_224	1.5e-16	2.5	chr6	13559643
2.12	0.0389377	ILMN_2487170	Tpm2	Tropomyosin 2, beta, mRNA (cDNA clone MGC:35840 IMAGE:4990394)	-36780	IRF8_189	0.00011	1.6	chr4	43581645
-2.24	4.83e-08	ILMN_2420070	Tubg1	Tubulin, gamma 1 (Tubg1), mRNA	-4065	IRF8_43	2.4e-11	2.3	chr11	100931963
1.55	0.00721707	ILMN_2435505	Usf1	Upstream transcription factor 1 short form	1015	IRF8_8	4.3e-18	2.8	chr1	173249003
-1.91	0.0244489	ILMN_3131679	Usp18	Ubiquitin specific protease UBP43	-69	IRF8_239	0.00017	1.2	chr6	121211457
-1.89	0.0294742	ILMN_2433990	Usp18	Ubiquitin specific protease UBP43	-69	IRF8_239	0.00017	1.2	chr6	121211457
1.61	3.76e-06	ILMN_1231720	Zfp385a	Zinc finger protein 385A, mRNA (cDNA clone MGC:28982 IMAGE:4504518)	-30586	IRF8_92	0.00099	1.4	chr15	103198713

## Sheet: ChIP-chip vs IFNg diff WT-mut
Differentially regulated genes between IRF8 wt and mutant F2 mice after IFNg/CpG treatment intersected with IRF8 ChIP-chip binding sites.
IFNγ expr. Profiling				IRF8 Agilent promoter array ChIP-chip
368 probes regulated > 1.5X				319 IRF8 binding events (2X recruitment and p value <0,001)
Intersection:	30 probes (21 genes) with an IRF8 binding site within 50 Kb
% intersection:	0.082
Expression array fold change
IFNg/CpG treated IRF8 wt mice	IFNg/CpG treated IRF8 mutant mice	Illumina ID	Gene ID	Gene Name	Distance (bp)	IRF8 site number	p value	ChIP-chip ratio (log2)	probe_Chr	Peak center
-1.38407	-1.7166	ILMN_2662036	1700113i22rik	RIKEN cDNA 1700113I22 gene (1700113i22rik), mRNA	-23090	IRF8_44	0.00068	1.1	chr11	101264513
1.56021	1.18834	ILMN_2985657	5031414D18Rik	RIKEN cDNA 5031414D18 gene (5031414D18Rik), mRNA	1453	IRF8_84	1.3e-05	1	chr14	73751634
-1.53477	-2.25001	ILMN_1253008	Acat2	Acetyl-Coenzyme A acetyltransferase 2, mRNA (cDNA clone MGC:21591 IMAGE:4500929)	39613	IRF8_105	0.00084	1.3	chr17	12764066
1.81695	1.25292	ILMN_2746501	Csf3r	Colony stimulating factor 3 receptor (granulocyte) (Csf3r), mRNA	-5267	IRF8_197	0.00027	2.1	chr4	125521587
3.3462	1.95494	ILMN_1255648	Csf3r	Colony stimulating factor 3 receptor (granulocyte) (Csf3r), mRNA	-5267	IRF8_197	0.00027	2.1	chr4	125521587
2.42103	1.3857	ILMN_1241302	Csf3r	Colony stimulating factor 3 receptor (granulocyte) (Csf3r), mRNA	-5267	IRF8_197	0.00027	2.1	chr4	125521587
3.44889	2.04997	ILMN_2806180	Csf3r	Colony stimulating factor 3 receptor (granulocyte) (Csf3r), mRNA	-5267	IRF8_197	0.00027	2.1	chr4	125521587
1.82499	1.1943	ILMN_2707409	Csf3r	Colony stimulating factor 3 receptor (granulocyte) (Csf3r), mRNA	-5267	IRF8_197	0.00027	2.1	chr4	125521587
2.13737	1.13677	ILMN_3090207	Cyp4f18	Cytochrome P450, family 4, subfamily f, polypeptide 18, mRNA (cDNA clone MGC:19144 IMAGE:4218398)	1102	IRF8_276	0.00022	1	chr8	74937513
-1.8325	-1.56063	ILMN_2633275	Golt1b	Golgi transport 1 homolog B (S, cerevisiae) (Golt1b), mRNA	4095	IRF8_245	1.1e-06	1.3	chr6	142348538
3.01055	1.28602	ILMN_1244977	H2-DMb1	Histocompatibility 2, class II, locus Mb1, mRNA (cDNA clone MGC:5741 IMAGE:3486844)	-10236	IRF8_110	8.9e-05	1.2	chr17	33753617
3.01055	1.28602	ILMN_1244977	H2-DMb1	Histocompatibility 2, class II, locus Mb1, mRNA (cDNA clone MGC:5741 IMAGE:3486844)	44628	IRF8_111	3.7e-07	2.3	chr17	33808481
2.83107	1.2309	ILMN_2589164	H2-DMb2	Histocompatibility 2, class II, locus Mb2 (H2-DMb2), mRNA	-10236	IRF8_110	8.9e-05	1.2	chr17	33753617
2.83107	1.2309	ILMN_2589164	H2-DMb2	Histocompatibility 2, class II, locus Mb2 (H2-DMb2), mRNA	44628	IRF8_111	3.7e-07	2.3	chr17	33808481
2.83107	1.2309	ILMN_2589164	H2-DMb2	Histocompatibility 2, class II, locus Mb2 (H2-DMb2), mRNA	-2313	IRF8_110	8.9e-05	1.2	chr17	33753617
-2.58305	-1.21072	ILMN_1214071	Ifitm1	Interferon induced transmembrane protein 1 (Ifitm1), transcript variant 1, mRNA	49867	IRF8_268	7.8e-06	1.1	chr7	140868408
2.10352	1.66509	ILMN_2706430	Il6ra	Interleukin 6 receptor, alpha (Il6ra), mRNA	1859	IRF8_167	1.2e-14	2.3	chr3	89997227
2.02571	1.57288	ILMN_1216057	Il6ra	Interleukin 6 receptor, alpha (Il6ra), mRNA	1859	IRF8_167	1.2e-14	2.3	chr3	89997227
-1.54299	-1.02613	ILMN_2433213	Klf7	Kruppel-like factor 7 (ubiquitous), mRNA (cDNA clone MGC:30443 IMAGE:3601534)	-615	IRF8_4	2.8e-05	1.8	chr1	64057173
1.69963	1.10698	ILMN_1214750	Kynu	Kynureninase (L-kynurenine hydrolase), mRNA (cDNA clone MGC:30315 IMAGE:5136970)	444	IRF8_143	1e-08	2.6	chr2	43377782
-1.92276	-1.43761	ILMN_2651126	Lyar	Ly1 antibody reactive clone (Lyar), mRNA	3950	IRF8_209	0.00062	2.6	chr5	38512669
2.89265	1.13842	ILMN_2707319	Mgl2	Macrophage galactose-type C-type lectin 2 (Mgl2)	-38068	IRF8_30	0.00034	1.1	chr11	69908456
2.03093	1.05348	ILMN_2707099	Mgl2	Macrophage galactose-type C-type lectin 2 (Mgl2)	-38068	IRF8_30	0.00034	1.1	chr11	69908456
1.76379	1.02141	ILMN_1229197	OTTMUSG00000016644	Predicted gene, OTTMUSG00000016644 (OTTMUSG00000016644), transcript variant 2, mRNA	-41479	IRF8_137	8.6e-08	1.3	chr19	34706803
-1.66338	-1.28872	ILMN_2948712	Prmt3	Protein arginine N-methyltransferase 3, mRNA (cDNA clone IMAGE:3500453)	-23757	IRF8_256	0.00018	1	chr7	49622610
-1.57383	-1.1918	ILMN_2629856	Rrp15	Ribosomal RNA processing 15 homolog (S, cerevisiae), mRNA (cDNA clone MGC:8134 IMAGE:3589453)	45692	IRF8_10	1.1e-06	2.4	chr1	188404454
1.58648	1.293	ILMN_2669225	Tle2	Transducin-like enhancer of split 2, homolog of Drosophila E(spl) (Tle2), mRNA	30602	IRF8_14	1.7e-05	1.8	chr10	81008292
1.66659	1.2268	ILMN_2900617	Tle6	Transducin-like enhancer of split 6, homolog of Drosophila E(spl) (Tle6), mRNA	-4090	IRF8_14	1.7e-05	1.8	chr10	81008292
1.53392	1.07569	ILMN_2849322	Tlr9	Toll-like receptor 9 (Tlr9), mRNA	1	IRF8_300	8.2e-05	1.6	chr9	106080699
-1.43768	-2.36199	ILMN_2915303	Trem3	Triggering receptor expressed on myeloid cells 3 (Trem3), mRNA	2610	IRF8_121	0.00087	1	chr17	47715796
