# Supplementary material for: Interferon Regulatory Factor 8 Regulates Pathways for Antigen Presentation in Myeloid Cells and during Tuberculosis
Source: PLoS Genet. 2011 Jun 23;7(6):e1002097. doi: 10.1371/journal.pgen.1002097 (PMC3121741; doi:10.1371/journal.pgen.1002097)
Supplement: Table S8 — Intersection between IRF8 target lists from Ref. [31] and those from the present study. (XLS) [file pgen.1002097.s010.xls]

## Sheet: Table S8
Table S8. Intersection between IRF8 target lists from Ref. [31] and those from the present study.
N/A = Not Assessed (Not included in expression arrays or ChIP arrays)
Gene Name	Regulated by IFNγ/CpG	Affected by Tuberculosis infection	IRF8 target site	Comments
ACTG1	N/A
BCL11A
C7orf55 (FMC1)	N/A
CAPZA1		yes	IRF8_174
CBX6 (NPTXR)		yes
CCRK			N/A
CD244		yes	N/A
CD36		yes		contain many alternative promoters, but only 1 is represented on the array
CD38	yes	yes
CD53		yes	IRF8_176
CD74	yes	yes	IRF8_128
CD82	yes	yes
COQ10B
CTSS		yes	IRF8_171
CUGBP2 (CELF2)	N/A	yes		contain many alternative promoters, but only 1 is represented on the array
DARS2
DDX58		yes	N/A
DHRS9		N/A
DHX58	yes	yes
DPH3 (ZCS12)		yes
EDG3 (S1PR3)
FLJ20035 (DDX60)		yes	N/A
GPNMB		yes
GPR18	yes	yes	IRF8_86
IFI35		yes	IRF8_44
IFIT1		yes	IRF8_137
IRF9		yes	low (1.74 p=2e-2)
ISG20		yes	IRF8_257
ITPR3	yes		low (1.85 p=7.2e-4)
KCNMB1
KCTD17			N/A
KIAA0152 (MLEC)	yes	yes
KIAA0494 (4732418C07Rik)
LY86	yes	yes	IRF8_62
LYN		yes
MAD1L1
MARCH3		yes
MEF2D
METTL7B
MICAL1		yes
MOBKL2A		yes
MOV10			IRF8_174
MS4A7	yes	yes
MT2A (MT2)			low (2.12 p=3.17e-2)
MX1		yes		This human Mx1 site is outside the coverage of our array
NCF4		yes	N/A
NCOA7		yes	low (1.82 p=2.54e-2)
NLRP3 (CIAS1)		yes	IRF8_28
NUDCD2		yes	N/A
OAS1		yes	N/A
OAS2		yes	low
OAS3		yes	low
PARP9	N/A	yes	IRF8_100
PDE7A		yes
PGM3		yes
PIPOX
PKIB		yes	low (12.82 p=6.33e-2)
PLD1
PLDN		yes	N/A
PPM1M			low (1.87 p=1.82e-2)
PTGER4		yes
RECK		yes
RTP4		yes	IRF8_96
RUNX2		yes	low (2.02 p=1.04e-1)
S100A10	yes
SASH1		yes
SDC2		yes	N/A
SLC15A3	yes	yes	IRF8_130
SLC2A6	yes	yes	low (1.82 p=3.11e-4)
SP110	N/A	yes	N/A
SPAST		yes
STAT1		yes
STAT2		yes	N/A
TFAM			N/A
TLR4		yes	IRF8_194
TMEM116			IRF8_220
TMEM123		yes
TNFSF13B		yes	IRF8_271
USP18	yes	yes	IRF8_239
VPS25			N/A
XAF1	yes	yes	low (2.29 p=8.61e-3)
ZFP36	yes	yes
ZNF342 (ZNF296)	N/A		IRF8_249
ZNF385 (ZNF385A)	yes
Genes available for comparison	78	83	70
Total	16	58	30
Percent overlap	0.205128	0.698795	0.428571
